# Supplementary material for: Multi-omics approach to COVID-19: a domain-based literature review
Source: J Transl Med. 2021 Dec 7;19:501. doi: 10.1186/s12967-021-03168-8 (PMC8649311; doi:10.1186/s12967-021-03168-8)
Supplement: Supplementary file 2 — Additional file 2: Table S3. A) Viral characterization—Conceptual table. [file 12967_2021_3168_MOESM2_ESM.xlsx]

## Sheet: Foglio1
Sub-domain	Main findings	URL	Title	First Author (et al.)	Year	Journal	Type of omics data	Origin of omics data	Database
Genome evolution and geographical distribution	Evolutionary history of SARS-CoV-2 reconstructed by a phylogenetic approach starting from comparison with the related five subgenera of Betacoronaviruses. SARS-CoV-2 genome is quite distinct from those of other Sarbecovirus with a close relationship with Bat-CoV and Pangolin-CoV. SARS-CoV-2 receptor-binding domain, composed of a core and an external subdomain is closely related to that of SARS-Co…	PMID:32007145	Genomic characterisation and epidemiology of 2019 novel coronavirus: implications for virus origins and receptor binding.	Lu R	2020	Lancet	genomics	viral genomics	NCBI
		PMID:32742815	Understanding genomic diversity, pan-genome, and evolution of SARS-CoV-2.	Parlikar A	2020	PeerJ	genomics	viral genomics	NCBI (update 29 March 2020)
		PMID:32793182	Geographic and Genomic Distribution of SARS-CoV-2 Mutations	Mercatelli D	2020	Front Microbiol	genomics	viral genomics	GISAID (update 26 June 2020)
		PMID:32474553	Analysis of RNA sequences of 3636 SARS-CoV-2 collected from 55 countries reveals selective sweep of one virus type.	Biswas NK	2020	The Indian Journal of Medical Research	genomics	viral genomics	GISAID
		PMID:32841689	A genetic barcode of SARS-CoV-2 for monitoring global distribution of different clades during the COVID-19 pandemic	Guan Q	2020	Int J Infect Dis	genomics	viral genomics	Virus Pathogen databases and analysis resource (update 14 Feb 2020) and GISAID (update 28 May 2020)
		PMID: 33605421	Comparative Genomics reveals early emergence and Biased Spatiotemporal Distribution of SARS-CoV-2	Chiara M.	2021	Mol. Bio. Evol.	genomics	viral genomics	GISAID (update 10 November 2020)
		PMID: 33581339	Compositional Variability and Mutation Spectra of Monophyletic SARS-CoV-2 Clades	Teng X.	2021	genomics proteomics bioinformatics	genomics	viral genomics	GISAID (update 12 June 2020)
		PMID: 33184173	Analysis of genomic distributions of SARS-CoV-2 reveals a dominant strain type with strong allelic associations	Yang HC.	2021	pnas	genomics	viral genomics	GISAID (update 31 March 2020)
Genomic hotspots for mutation, drivers of evolution and correlation disease pathogenesis	Mutations seemed to be distributed uniformly across the genome. More than half of recurrent mutations were found in orf1ab, however also an high mutation rate in nsp3, nsp12 and nsp2 was observed. Ten hyper-variable genomic hotspots were also identified. In SARS-CoV-2 genomes identified 20,163 single nucleotide polymorphism (SNP). Genomic loci encoding Nsps, except nsp11 had values <1 of the rati…	PMID:33170902	SARS-CoV-2 genomes reveals a clonal geo-distribution and a rich genetic variations of hotspots mutations.	Laamarti M	2020	PLoS One	genomics	viral genomics	GISAID EpiCovTM (update: 02-04-2020) and NCBI (update: 20-03-2020) databases.
		PMID:33161087	Trends of mutation accumulation across global SARS-CoV-2 genomes: Implications for the evolution of the novel coronavirus.	Roy C	2020	Genomics	genomics	viral genomics	GISAID EpiCov (update 21 August 2020)
		PMID:33088633	Positive selection within the genomes of SARS-CoV-2 and other Coronaviruses independent of impact on protein function	Berrio A	2020	PeerJ.	genomics	viral genomics	NCBI
		PMID:32723797	Comparative Genomic Analysis of Rapidly Evolving SARS-CoV-2 Reveals Mosaic Pattern of Phylogeographical Distribution	Kumar R	2020	mSystems	genomics	viral and host genomics	NCBI
		PMID:32470119	Coronavirus3D: 3D structural visualization of COVID-19 genomic divergence.	Sedova M	2020	Bioinformatics	genomics	viral genomics	GISAID and Nextstrain
		PMID:33024961	SARS-CoV-2 gene content and COVID-19 mutation impact by comparing 44 Sarbecovirus genomes.	Jungreis I	2020	bioRxiv [Pre-print]	genomics	viral genomics	NCBI/UniProt, UCSC Genome Browser, Nextstrain, GISAID
		PMID:30310104	Attenuation of replication by a 29 nucleotide deletion in SARS-coronavirus acquired during the early stages of human-to-human transmission.	Muth D	2018	Sci Rep	none	viral genomics (no omics data)	None
		PMID:32694143	Discovery and genomic characterization of a 382-nucleotide deletions in ORF7b and ORF8 during the early evolution of SARS-CoV-2.	Su Y.C.F.	2020	m Bio	none	viral genomics (no omics data)	GISAID
		PMID:32822564	Effects of a major deletion in the SARS-CoV-2 genome on the severity of infection and the inflammatory response: an observational cohort study	Young B.E.	2020	Lancet	none	viral genomics (no omics data)	None
		PMID:32522874	Genomic determinants of pathogenicity in SARS-CoV-2 and other human coronaviruses	Gussow AB	2020	Proc Natl Acad Sci U S A	genomics	viral genomics	NCBI
Intra-host genomic variability.	In a SARS-CoV-2 infected host observed spatio-temporal redistribution of two variants in the respiratory and gastro-intestinal tract. Deep sequencing in clinical samples from 8 COVID19 patients identified intra-host single nucleotide variants (iSNVs) mainly in ORF1ab, S, ORF3a, ORF6, ORF7 and N genes with an higher genetic diversity in gastro-intestinal tract with respect to respiratory tract. NG…	PMID:32129843	Genomic Diversity of Severe Acute Respiratory Syndrome-Coronavirus 2 in Patients With Coronavirus Disease	Shen Z	2019	Clin Infect Dis	genomics	viral genomics	GISAID
		PMID: 33618765	Intra-host variation and evolutionary dynamics of SARS-CoV-2 populations in COVID-19 patients	Wang Y	2021	Genome Medicine	genomics	viral genomics	GISAID
		PMID:32818852	SARS-CoV-2 exhibits intra-host genomic plasticity and low-frequency polymorphic quasispecies	Karamitros T	2020	J Clin Virol	genomics	viral genomics	GISAID
		PMID:33086379	Specific re- distribution of SARS-CoV-2 variants in the respiratory system and intestinal tract	Du P	2020	CID	genomics	viral genomics	None
		PMID: 32858978	Compartmentalized Replication of SARS-Cov-2 in Upper vs. Lower Respiratory Tract Assessed by Whole Genome Quasispecies Analysis	Rueca M	2020	Microorganisms	genomics	viral genomics	GISAID, NCBI
Single viral protein studies	Discovered a novel signature encoded upstream the N-terminal of the RNA-dependent RNA polymerase (RdRp) conserved in all Nidoviruses that displayed a nucleotidylation activity. In SARS-CoV-2 sequences, found the presence of two mutations affecting the nsp6 and a region near the ORF 10 able to confer lower stability of the protein structures. A Statistical Learning Method predicted the functional …	PMID: 26304538	Discovery of an essential nucleotidylating activity associated with a newly delineated conserved domain in the RNA polymerase-containing protein of all nidoviruses	Lehmann	2015	Nucleic Acids Research	proteomics	Nidovirus proteomics	GenBank CDS translations, NCBI RefSeq proteins, SwissProt, Protein Information Resource (PIR), Protein Research Foundation (PRF) , protein family DB (PFAM) and Protein Data Bank archive (PDB)
		PMID: 32283146	Evolutionary analysis of SARS-CoV-2: how mutation of Non-Structural Protein 6 (NSP6) could affect viral autophagy	Benvenuto	2020	Journal of Infection	proteomics	SARS-CoV-2 proteomics	GISAID
		PMID:16212442	Prediction of Functional Class of the SARS Coronavirus Proteins by a Statistical Learing Method	Cai	2005	Journal of Proteome Research	proteomics	SARS-CoV-2 proteomics	Swiss-Prot database and NCBI
		PMID:32941612	Potential pathogenicity determinants identified from structural proteomics of SARS-CoV and SARS-CoV-2	Prates	2020	Mol Biol Evol	proteomics	SARS-CoV-2 proteomics	Pfam database. Predicted structural models and analyses of the viral proteome and molecular dynamics simulations are available as a web resource (https://compsysbio.ornl.gov/covid-19/covid- 19-structome/, last accessed September 16, 2020)
Whole viral proteome	Among a total of 273 virus/host PP interactions, a modular hierarchical scale free structure was established able to identify 6 major viral nodes which influenced the activity of 166 host nodes (59.7% of the total host nodes) involved in various cellular processes. On the basis of SARS-CoV-2 protein properties (structural/dynamic and evolutionary insights), a Viral Integrated Structural Dynamic D…	PMID: 32754056	SARS-CoV-2 Molecular Network Structure	Diaz	2020	Front Physiol	proteomics	SARS-CoV-2 and human proteomics	The SARS-CoV-2 undirected network was built by using the qualitative experimental data obtained by Gordon et al. (2020) and additional data reported in the literature (Masters, 2006; Wu et al., 2020)
		PMID: 32587094	SARS-CoV-2 (COVID-19) structural and evolutionary dynamicome: insights into functional evolution and human genomics	Gupta	2020	J Biol Chem	proteomics	SARS-CoV-2 and human proteomics	Viral Integrated Structural Evolution Dynamic Database (VIStEDD), ACE2_S_Database, gnomADv2 database for ACE2, database of I-TASSER SARS-CoV-2 proteins. All data are available at 10.6084/m9.figshare.12298790.v1 or within our VIStEDD tools (RRID:SCR_018793).
Immune-proteomics	In order to create a map of COVID-19 host–pathogen molecular mimicry, 33 distinct 8-mer/9-mer peptides identical between SARS-CoV-2 and the human reference proteome were identified. With the aim to design a multi-epitope vaccine through the analysis of 475 SARS-CoV-2 genomes, designed in silico potential multi-epitopes vaccines covering all the predicted SARS-CoV-2 proteome. The elaboration had a…	PMID: 33024578	Benchmarking evolutionary tinkering underlying human-viral molecular mimicry shows multiple host pulmonary-arterial peptides mimicked by SARS-CoV-2	Venkatakrishnan	2020	Cell Death Discov	proteomics and trascriptomics (scRNAseq)	SARS-CoV-2 and host proteomics; scRNAseq	NCBI RefSeq, UniProt database, GISAID database, immune epitope database (IEDB)
		PMID: 32832263	Anti-COVID-19 multi-epitope vaccine designs employing viral genome sequences	Zaheer	2020	Peer J	proteomics	SARS-CoV-2 proteomics	NGDC and GISAID database
		PMID: 32577654	Landscape and Selection of Vaccine Epitopes in SARS-CoV-2	Smith	2020	bioRxiv [Pre-print]	proteomics	SARS-CoV-2 and human proteomics	SARS-CoV-2 genome sequences from GISAID, IEDB
Interactome: viral RNA and protein interactions	On the basis of in silico simulations, SARS-CoV-2 RNA genomic regions predicted to be more suited for interacting with proteins were identified. The highest amounts of secondary RNA structures were located at the 5’ end and in S and M coding regions. CatRAPID omics predicted that the 5’ end of SARS-CoV-2 had strong propensity to bind human proteins involved in viral infections (the ATP-dependent …	PMID:33068416	Structural analysis of SARS-CoV-2 genome and predictions of the human interactome	Vandelli	2020	Nucleic Acids Res.	genomics	SARS-CoV-2 genomics	Virus Pathogen Resource, VIPR; www.viprbrc.org and NCBI genome database
		PMID:32780783	Global cataloguing of variations in untranslated regions of viral genome and prediction of key host RNA binding protein microRNA interactions modulating genome stability in SARS-CoV-2.	Mukherjee	2020	PLoS One	genomics	SARS-CoV-2 and human genomics	GISAID, RBPmap database, microRNAs database
		PMID:32297156	Computational Identification of Small Interfering RNA Targets in SARSCoV-2.	Chen	2020	Virol Sin	genomics	SARS-CoV-2 genomics	Virus Pathogen Resource, VIPR; www.viprbrc.org and NCBI genome database
		PMID:28216251	SARS-CoV-Encoded Small RNAs Contribute to Infection-Associated Lung Pathology.	Morales	2020	Cell host microbe	genomics	SARS-CoV and mouse genomics	small RNA sequencing data reported in GEO
		PMID:33349665	The SARS-CoV-2 RNA–protein interactome in infected human cells.	Schmidt N	2021	Nature Microbiology	genomics and proteomics	SARS-CoV-2 and human proteomics	Molecular Signatures Database v.7.2, STRING
		PMID: 33052334	Systematic discovery and functional interrogation of SARS-CoV-2 viral RNA-host protein interactions during infection.	Flynn	2020	bioRxiv [Preprint]	genomics and proteomics	SARS-CoV-2 and human proteomics	Cytoscape, and Gene Ontology database
		PMID: 33357464	Functional interrogation of a SARS-CoV-2 host protein interactome identifies unique and shared coronavirus host factors	Hoffmann HH	2021	Cell Host & Microbe	genomics and proteomics	Human Coronaviruses and human proteomics	Cytoscape, NCBI GEO and Mendeley Data
		PMID:33147444	Genome-wide CRISPR Screens Reveal Host Factors Critical for SARS-CoV-2 Infection.	Wei	2021	Cell	genomics	host genomics (C. sabaeus genome-wide pooled CRISPR library)	The RNA-seq (accession GSE154784), ATAC-Seq (accession GSE154784) and ChIP-Seq data (accession GSE154761) available at NCBI GEO.
Interactome: virus-host protein-protein interactions (PPI)	Identified both unique and shared nsp2 and nsp4 host cell protein binding partners of three human betacoronavirus strains (OC43, SARS-CoV-1, SARS-CoV-2). By in-depth computational analysis, in infected human embryonic kidney (HEK) cells found 329 Gene Ontology terms for which the SARS-CoV-2-interacting human proteins were significantly clustered in PPI networks, and identified a novel protein seq…	PMID:33263384	Comparative multiplexed interactomics of SARS-CoV-2 and homologous coronavirus non-structural proteins identifies unique and shared host-cell dependencies.	Davies	2020	ACS Infect Dis	proteomics	Viral (OC43, SARS-CoV-1, SARS-CoV-2) and human proteomics.	Gene Expression Omnibus (GEO) database
		PMID:33103435	Computational Identification of Human Biological Processes and Protein Sequence Motifs Putatively Targeted by SARS- CoV-2 Proteins Using Protein-Protein Interaction Networks	Nadeau	2020	J Proteome Res.	proteomics	SARS-CoV-2 and human proteomics	Interactome of SARS-CoV-2 and human proteins published by Gordon et al, Nature 2020
		PMID:32811513	The current landscape of coronavirus-host protein- protein interactions.	Perrin-Cocon	2020	J Transl Med.	proteomics	Coronavirus and host proteomics	NCBI database
		PMID:32522207	COVID-19: Viral-host interactome analyzed by network based-approach 1 model to study pathogenesis	Messina	2020	J Transl Med	genomics, trascriptomics and proteomics	human coronavirus genomics, proteomics and gene expression data	GSAID and NCBI database; STRING, BioGrid, InnateDB-All, IMEx, IntAct, MatrixDB, MBInfo, MINT, Reactome, Reactome-FIs, UniProt, 121 VirHostNet, BioData, CCSB Interactome Database; Protein Atlas expression database
		PMID:33206959	The IMEx coronavirus interactome: an evolving map of Coronaviridae-host molecular interactions	Perfetto	2020	Database	proteomics	Coronavirus and host proteomics	InAct database, Protein Atlas expression databse and Reactome
Interactome: multilayer (transcriptomics, proteomics) virus-host interactions.	By interrogating chromatin accessibility in alveolar type 2 cells with ATACg, distal cCREs with age-increased activity and immune regulation were identified and found to be linked to SARS-CoV-2 host entry gene TMPRSS2. At the 3p21.31 another distal cCRE was found to be linked to SLC6A20, a gene expressed in alveolar cells, with known functional association with the SARS-CoV-2 receptor ACE2. A re-…	PMID:33164753	Single-cell multiomic profiling of human lungs reveals cell-type-specific and age-dynamic control of SARS-CoV2 host genes.	Wang	2020	Elife	genomics, trascriptomics (scRNAseq)	human genomic and transcriptomics (scRNAseq)	Processed data available for download using the web portal https://www.lungepigenome.org. Raw sequencing files has been submitted to Lung-Map Data Collecting Core and to dbGAP.
		PMID:32479746	Host-Viral Infection Maps Reveal Signatures of Severe COVID-19 Patients.	Bost	2020	Cell	trascriptomics (scRNAseq)	SARS-CoV-2 and human transcriptomics (scRNA-seq)	GEO database
		PMID:32895641	Integrative Network Biology Framework Elucidates Molecular Mechanisms of SARS-CoV-2 Pathogenesis.	Kumar	2020	iScience	trascriptomics and proteomics	SARS-CoV-2 and host trascriptomics and proteomics	GEO, HI-II-14, BioPlex, QUBIC, CoFrac and STRING databases
		PMID:32244779	Master Regulator Analysis of the SARS-CoV-2/Human Interactome	Guzzi	2020	J. Clin. Med	trascriptomics and proteomics	SARS-CoV-2 and host transcriptomics and proteomics	Interactome decribed by Korkin et al, lung RNA-Seq dataset available by GTEX consortium and trascriptomic data avilable from human bronchial epithelial cells infected by SARS-CoV and by MERS-CoV
		PMID:32371892	COVID-19 Disease Map, building a computational repository of SARS-CoV-2 virus-host interaction mechanisms	Ostaszebski	2020	Sci Data	proteomics	SARS-CoV-2 and host proteomics	Reactome, WikiPathways, IMEx Consortium, Pathway Commons, DisGeNET7, ELIXIR8
Viral receptors expression, tropism	ACE2 has been recoignised the main cell receptor for SARS-COV-2, followed by the TMPRSS2 protease. Omic studies showed wide expression of ACE2 in different tissues and cells types, with higher detection in GI and kidney cells compared to respiratory tract cells, the main target of the virus. Testis, gallbladder, and heart tissues showed different levels of ACE2 expression. Other tissues showed a …	PMID:32715618	The protein expression profile of ACE2 in human tissues.	Hikmet F	2020	Mol Syst Biol.	trascriptomics and proteomics	Host; Trascriptomic, proteomic	HPA, GTEx, FANTOM5 and scRNAseq datasets
		PMID:32946807	A Single-Cell RNA Expression Map of Human Coronavirus Entry Factors.	Singh M	2020	Cell Rep	trascriptomics (scRNAseq)	Host; single-cell transcriptomics	single-cell transcriptomics data
		PMID:32463365	Knowledge synthesis of 100 million biomedical documents augments the deep expression profiling of coronavirus receptors	Venkatakrishnan AJ	2020	Elife	trascriptomics and proteomics	Host; single-cell RNA, Bulk RNAseq, proteomics, and immunohistochemistry	single-cell RNA datasets (nferX), other multi-omic datasets, including Gene Expression Omnibus portal (GEO), Genotype Tissue Expression portal (GTEx), Human Protein Atlas and Human Proteome Map
		PMID:32703421	Genetic variants that influence SARS-CoV-2 receptor TMPRSS2 expression among population cohorts from multiple continents	Irham LM	2020	Biochem Biophys Res Commun	trascriptomics	Host; Trascriptomics	Multiple large genome databases, including the GTEx portal, SNP nexus, and Ensembl genome project
		PMID:32675206	Gene expression and <i>in situ</i> protein profiling of candidate SARS-CoV-2 receptors in human airway epithelial cells and lung tissue	Aguiar JA	2020	Eur Respir J.	trascriptomics (scRNAseqq)and proteomics	Host; proteomic, singl-cell RNA seq, trascriptomic	FANTOM5 dataset for gene promoter activity analysis, single cell RNA sequencing (scRNAseq), proteomic datasets
		PMID:32669955	A comprehensive investigation of the mRNA and protein level of ACE2, the putative receptor of SARS-CoV-2, in human tissues and blood cells.	Wang Y	2020	Int J Med Sci	trascriptomics and proteomics	Host; proteomic, transcriptomic (bulk)	proteomic: HIPED and HPA, RNA-seq: HPA tissue Atlas, GTEx, and FANTOM5 CAGE
		PMID:32662421	Does the human placenta express the canonical cell entry mediators for SARS-CoV-2?	Pique-Regi R	2020	Elife	trascriptomics	host; single cells and single nucleus RNAseq	Placental and decidual scRNA-seq data from first-trimester samples were downloaded through ArrayExpress (E-MTAB-6701). Data for third-trimester samples are available through NIH dbGAP (accession number phs001886.v2.p1)
		PMID:33082293	Neuropilin-1 facilitates SARS-CoV-2 cell entry and infectivity.	Cantuti-Castelvetri L	2020	Science	none	none	n.a.
		PMID:33082294	Neuropilin-1 is a host factor for SARS-CoV-2 infection.	Daly JL	2020	Science	none	none	n.a.
Structure of viral proteins involved in virus entry	Heavily glycosylation characterized the viral Spike protein and occurs mostly in the closed pre-fusion conformation proteciting the Spike from the host antibodies. Spike is flexibly connected to the viral surface by three hinges and this allows multiple spike proteins to engage onto the flat surface of a host cell facilitating the attachment and the entry. In addition, similarly to other CoV, the…	PMID:32697968	Tracking Changes in SARS-CoV-2 Spike: Evidence that D614G Increases Infectivity of the COVID-19 Virus	Korber B	2020	Cell	none	None	epidemiological and clinical data
		PMID:32817270	In situ structural analysis of SARS-CoV-2 spike reveals flexibility mediated by three hinges.	TuroÅˆovÃ¡ B	2020	Science	none	none	none
		PMID:32779780	Atomistic simulation reveals structural mechanisms underlying D614G spike glycoprotein-enhanced fitness in SARS-COV-2.	Omotuyi IO	2020	J Comput Chem.	none	none	none
		PMID:15654751	The aromatic domain of the coronavirus class I viral fusion protein induces membrane permeabilization: putative role during viral entry	Sainz B Jr	2005	Biochemistry	none	none	none
Virus-host receptor interactions	The interaction between viral S RBD portion and cellular ACE2 is made more stable due to the residues Q493 and P499 in the RBD which allow a stable binding to ACE2. ACE2 is a human interferon-stimulated gene (ISG), mainly IFN-α2. These data suggest that SARS-CoV-2 could exploit species-specific interferon-driven upregulation of ACE2, a tissue-protective mediator during lung injury, to enhance inf…	PMID:32790406	Does SARS-CoV-2 Bind to Human ACE2 More Strongly Than Does SARS-CoV?	Nguyen HL	2020	J Phys Chem B	none	none	none
		PMID:32695025	Regulatory Cross Talk Between SARS-CoV-2 Receptor Binding and Replication Machinery in the Human Host.	Ahmed SSSJ	2020	Front Physiol.	proteomics	Host and virus; proteomic, interactomics	Multiple datasets: Affinity purification mass spectrometry (AP-MS) data, lung protein data from the HPRD (https://www.hprd.org/), Human Proteome Map (http://www.humanproteomemap.org/), Proteomics DB (https://www.proteomicsdb.org/) and Human Protein Atlas (https://www.proteinatlas.org/) database and integrated using Microsoft Access based on the common identifier to create an in-house lung-protein…
		PMID:32413319	SARS-CoV-2 Receptor ACE2 Is an Interferon-Stimulated Gene in Human Airway Epithelial Cells and Is Detected in Specific Cell Subsets across Tissues.	Ziegler CGK	2020	Cell.	trascriptomics	Single-Cell and Bulk RNA-seq	GEO; https://singlecell.broadinstitute.org/single_cell/study/SCP832?scpbr=the-alexandria-project#study-summary
		PMID:32410735	Interaction of the spike protein RBD from SARS- CoV-2 with ACE2: Similarity with SARS-CoV, hot-spot analysis and effect of the receptor polymorphism	Othman H	2020	Biochem Biophys Res Commun	none	none	NCBI Genbank, NCBI Protein, Human variants of the ACE2 gene were collected from the gnomAD database
