# Supplementary material for: Multi-omics approach to COVID-19: a domain-based literature review
Source: J Transl Med. 2021 Dec 7;19:501. doi: 10.1186/s12967-021-03168-8 (PMC8649311; doi:10.1186/s12967-021-03168-8)
Supplement: Supplementary file 3 — Additional file 3: Table S6. Pathways analysis based on Reactome Pathways Relation. [file 12967_2021_3168_MOESM3_ESM.xlsx]

## Sheet: hierarchical
PATHWAYS
								1	2	3	4	5	6	7	8	8	8	8	9	10	11	12	13	14	14	15	15	15	16	17	17	18	19	20	21	22
							CELL LINE	BHK21 (baby hamster kidney)	2BS, Human Fetal lung	Lung	HEK293, Human Embryonic Kidney	CaCo-2 (Adenocarcinoma, colon, human)	NaN	CaCo-2 (Adenocarcinoma, colon, human)	Vero E6, Cercopithecus aethiops kidney	Calu-3, lung adenocarcinoma	A549, human lung (carcinoma)	CaCo-2 (Adenocarcinoma, colon, human)	Vero E6, Cercopithecus aethiops kidney	Vero E6, Cercopithecus aethiops kidney	Huh7, Adult hepatocellular carcinoma	Lung	HEK293, Human Embryonic Kidney	A549, human lung (carcinoma)	CaCo-2 (Adenocarcinoma, colon, human)	HEK293, Human Embryonic Kidney	A549, human lung (carcinoma)	CaCo-2 (Adenocarcinoma, colon, human)	HEK293, Human Embryonic Kidney	HEK293, Human Embryonic Kidney	HeLa, human cervical carcinoma)	Small Intestine	iAT2s, pluripotent stem cell-derived AT2s	HEK293, Human Embryonic Kidney	Huh7, Adult hepatocellular carcinoma	A549, human lung (carcinoma)
							REFERENCES	https://pubmed.ncbi.nlm.nih.gov/20392858/	https://pubmed.ncbi.nlm.nih.gov/20478047/	https://pubmed.ncbi.nlm.nih.gov/32244779/	https://pubmed.ncbi.nlm.nih.gov/32353859/	https://pubmed.ncbi.nlm.nih.gov/32408336/	https://pubmed.ncbi.nlm.nih.gov/32522207/	https://pubmed.ncbi.nlm.nih.gov/32575076/	https://pubmed.ncbi.nlm.nih.gov/32591346/	https://pubmed.ncbi.nlm.nih.gov/32591346/	https://pubmed.ncbi.nlm.nih.gov/32591346/	https://pubmed.ncbi.nlm.nih.gov/32591346/	https://pubmed.ncbi.nlm.nih.gov/32619390/	https://pubmed.ncbi.nlm.nih.gov/32645325/	https://pubmed.ncbi.nlm.nih.gov/32691695/	https://pubmed.ncbi.nlm.nih.gov/32695025/	https://pubmed.ncbi.nlm.nih.gov/32838362/	https://pubmed.ncbi.nlm.nih.gov/32971089/	https://pubmed.ncbi.nlm.nih.gov/32971089/	https://pubmed.ncbi.nlm.nih.gov/33060197/	https://pubmed.ncbi.nlm.nih.gov/33060197/	https://pubmed.ncbi.nlm.nih.gov/33060197/	https://pubmed.ncbi.nlm.nih.gov/33103435/	https://pubmed.ncbi.nlm.nih.gov/33206959/	https://pubmed.ncbi.nlm.nih.gov/33206959/	https://pubmed.ncbi.nlm.nih.gov/33244381/	https://pubmed.ncbi.nlm.nih.gov/33259812/	https://pubmed.ncbi.nlm.nih.gov/33263384/	https://pubmed.ncbi.nlm.nih.gov/33357464/	https://www.biorxiv.org/content/https://www.biorxiv.org/content/10.1101/2020.06.17.156455v1 0.https://www.biorxiv.org/content/10.1101/2020.06.17.156455v1 https://www.biorxiv.org/content/10.1101/2020.06.17.156455v1 0https://www.biorxiv.org/content/10.1101/2020.06.17.156455v1 /2020.06.https://www.biorxiv.org/content/10.1101/2020.06.17.156455v1 7.https://www.biorxiv.org/content/10.1101/2020.06.17.15…
R-HSA-1640170	Cell Cycle	R-HSA-1640170					7	https://pubmed.ncbi.nlm.nih.gov/20392858/	0	0	0	0	0	0	https://pubmed.ncbi.nlm.nih.gov/32591346/	https://pubmed.ncbi.nlm.nih.gov/32591346/	https://pubmed.ncbi.nlm.nih.gov/32591346/	https://pubmed.ncbi.nlm.nih.gov/32591346/	0	https://pubmed.ncbi.nlm.nih.gov/32645325/	0	https://pubmed.ncbi.nlm.nih.gov/32695025/	0	0	0	0	0	0	https://pubmed.ncbi.nlm.nih.gov/33103435/	0	0	0	https://pubmed.ncbi.nlm.nih.gov/33259812/	0	0	https://www.biorxiv.org/content/https://www.biorxiv.org/content/10.1101/2020.06.17.156455v1 0.https://www.biorxiv.org/content/10.1101/2020.06.17.156455v1 https://www.biorxiv.org/content/10.1101/2020.06.17.156455v1 0https://www.biorxiv.org/content/10.1101/2020.06.17.156455v1 /2020.06.https://www.biorxiv.org/content/10.1101/2020.06.17.156455v1 7.https://www.biorxiv.org/content/10.1101/2020.06.17.15…
	R-HSA-69278	Cell Cycle, Mitotic	R-HSA-1640170				0	0	0	0	0	0	0	0	0	0	0	0	0	0	0	0	0	0	0	0	0	0	0	0	0	0	0	0	0	0
		R-HSA-453276	Regulation of mitotic cell cycle	R-HSA-69278			1	0	0	0	0	0	0	0	0	0	0	0	0	0	0	0	0	0	0	0	0	0	0	https://pubmed.ncbi.nlm.nih.gov/33206959/	https://pubmed.ncbi.nlm.nih.gov/33206959/	0	0	0	0	0
		R-HSA-453279	Mitotic G1 phase and G1/S transition	R-HSA-69278			1	0	0	0	0	0	0	0	0	0	0	0	0	0	0	0	0	0	0	0	0	0	0	https://pubmed.ncbi.nlm.nih.gov/33206959/	https://pubmed.ncbi.nlm.nih.gov/33206959/	0	0	0	0	0
			R-HSA-69206	G1/S Transition	R-HSA-453279		1	0	0	0	0	0	0	0	https://pubmed.ncbi.nlm.nih.gov/32591346/	https://pubmed.ncbi.nlm.nih.gov/32591346/	https://pubmed.ncbi.nlm.nih.gov/32591346/	https://pubmed.ncbi.nlm.nih.gov/32591346/	0	0	0	0	0	0	0	0	0	0	0	0	0	0	0	0	0	0
	R-HSA-69620	Cell Cycle Checkpoints	R-HSA-1640170				1	0	0	0	0	0	0	0	0	0	0	0	0	0	0	0	0	0	0	0	0	0	0	https://pubmed.ncbi.nlm.nih.gov/33206959/	https://pubmed.ncbi.nlm.nih.gov/33206959/	0	0	0	0	0
	R-HSA-73886	Chromosome Maintenance	R-HSA-1640170				1	0	0	0	0	0	0	0	0	0	0	0	0	0	0	0	0	0	0	0	0	0	0	https://pubmed.ncbi.nlm.nih.gov/33206959/	https://pubmed.ncbi.nlm.nih.gov/33206959/	0	0	0	0	0
R-HSA-168256	Immune System	R-HSA-168256					2	0	0	0	0	0	0	0	0	0	0	0	0	0	0	https://pubmed.ncbi.nlm.nih.gov/32695025/	0	https://pubmed.ncbi.nlm.nih.gov/32971089/	https://pubmed.ncbi.nlm.nih.gov/32971089/	0	0	0	0	0	0	0	0	0	0	0
	R-HSA-168249	Innate Immune System	R-HSA-168256				7	0	0	0	https://pubmed.ncbi.nlm.nih.gov/32353859/	0	https://pubmed.ncbi.nlm.nih.gov/32522207/	0	https://pubmed.ncbi.nlm.nih.gov/32591346/	https://pubmed.ncbi.nlm.nih.gov/32591346/	https://pubmed.ncbi.nlm.nih.gov/32591346/	https://pubmed.ncbi.nlm.nih.gov/32591346/	0	0	https://pubmed.ncbi.nlm.nih.gov/32691695/	0	0	0	0	0	0	0	0	https://pubmed.ncbi.nlm.nih.gov/33206959/	https://pubmed.ncbi.nlm.nih.gov/33206959/	0	https://pubmed.ncbi.nlm.nih.gov/33259812/	0	0	https://www.biorxiv.org/content/https://www.biorxiv.org/content/10.1101/2020.06.17.156455v1 0.https://www.biorxiv.org/content/10.1101/2020.06.17.156455v1 https://www.biorxiv.org/content/10.1101/2020.06.17.156455v1 0https://www.biorxiv.org/content/10.1101/2020.06.17.156455v1 /2020.06.https://www.biorxiv.org/content/10.1101/2020.06.17.156455v1 7.https://www.biorxiv.org/content/10.1101/2020.06.17.15…
		R-HSA-5621481	C-type lectin receptors (CLRs)	R-HSA-168249			1	0	0	0	0	0	0	0	0	0	0	0	0	0	0	0	0	0	0	0	0	0	0	0	0	0	https://pubmed.ncbi.nlm.nih.gov/33259812/	0	0	0
		R-HSA-166658	Complement cascade	R-HSA-168249			2	0	0	0	0	0	0	https://pubmed.ncbi.nlm.nih.gov/32575076/	0	0	0	0	0	0	https://pubmed.ncbi.nlm.nih.gov/32691695/	0	0	0	0	0	0	0	0	0	0	0	0	0	0	0
	R-HSA-1280215	Cytokine Signaling in Immune system	R-HSA-168256				4	0	0	0	0	0	https://pubmed.ncbi.nlm.nih.gov/32522207/	0	https://pubmed.ncbi.nlm.nih.gov/32591346/	https://pubmed.ncbi.nlm.nih.gov/32591346/	https://pubmed.ncbi.nlm.nih.gov/32591346/	https://pubmed.ncbi.nlm.nih.gov/32591346/	0	0	0	0	0	https://pubmed.ncbi.nlm.nih.gov/32971089/	https://pubmed.ncbi.nlm.nih.gov/32971089/	0	0	0	0	https://pubmed.ncbi.nlm.nih.gov/33206959/	https://pubmed.ncbi.nlm.nih.gov/33206959/	0	0	0	0	0
		R-HSA-913531	Interferon Signaling	R-HSA-1280215			2	0	0	0	https://pubmed.ncbi.nlm.nih.gov/32353859/	0	0	0	0	0	0	0	0	0	0	0	https://pubmed.ncbi.nlm.nih.gov/32838362/	0	0	0	0	0	0	0	0	0	0	0	0	0
			R-HSA-1169410	Antiviral mechanism by IFN-stimulated genes	R-HSA-913531		1	0	0	0	0	0	0	0	0	0	0	0	0	0	0	0	https://pubmed.ncbi.nlm.nih.gov/32838362/	0	0	0	0	0	0	0	0	0	0	0	0	0
		R-HSA-449147	Signaling by Interleukins	R-HSA-1280215			0	0	0	0	0	0	0	0	0	0	0	0	0	0	0	0	0	0	0	0	0	0	0	0	0	0	0	0	0	0
			R-HSA-448424	Interleukin-17 signaling	R-HSA-449147		1	0	0	0	0	0	0	0	0	0	0	0	0	0	0	0	0	https://pubmed.ncbi.nlm.nih.gov/32971089/	https://pubmed.ncbi.nlm.nih.gov/32971089/	0	0	0	0	0	0	0	0	0	0	0
			R-HSA-6783783	Interleukin-10 signaling	R-HSA-449147		1	0	0	0	0	0	0	0	0	0	0	0	0	0	0	0	0	https://pubmed.ncbi.nlm.nih.gov/32971089/	https://pubmed.ncbi.nlm.nih.gov/32971089/	0	0	0	0	0	0	0	0	0	0	0
			R-HSA-6785807	Interleukin-4 and Interleukin-13 signaling	R-HSA-449147		1	0	0	0	0	0	0	0	0	0	0	0	0	0	0	0	0	https://pubmed.ncbi.nlm.nih.gov/32971089/	https://pubmed.ncbi.nlm.nih.gov/32971089/	0	0	0	0	0	0	0	0	0	0	0
	R-HSA-1280218	Adaptive Immune System	R-HSA-168256				1	0	0	0	0	0	0	0	0	0	0	0	0	0	0	0	0	0	0	0	0	0	0	https://pubmed.ncbi.nlm.nih.gov/33206959/	https://pubmed.ncbi.nlm.nih.gov/33206959/	0	0	0	0	0
R-HSA-162582	Signal Transduction	R-HSA-162582					4	https://pubmed.ncbi.nlm.nih.gov/20392858/	0	0	https://pubmed.ncbi.nlm.nih.gov/32353859/	0	0	0	0	0	0	0	0	0	0	https://pubmed.ncbi.nlm.nih.gov/32695025/	0	0	0	0	0	0	0	https://pubmed.ncbi.nlm.nih.gov/33206959/	https://pubmed.ncbi.nlm.nih.gov/33206959/	0	0	0	0	0
	R-HSA-165159	MTOR signalling	R-HSA-162582				6	https://pubmed.ncbi.nlm.nih.gov/20392858/	0	0	https://pubmed.ncbi.nlm.nih.gov/32353859/	0	0	0	0	0	0	0	0	0	https://pubmed.ncbi.nlm.nih.gov/32691695/	0	0	0	0	https://pubmed.ncbi.nlm.nih.gov/33060197/	https://pubmed.ncbi.nlm.nih.gov/33060197/	https://pubmed.ncbi.nlm.nih.gov/33060197/	0	https://pubmed.ncbi.nlm.nih.gov/33206959/	https://pubmed.ncbi.nlm.nih.gov/33206959/	0	https://pubmed.ncbi.nlm.nih.gov/33259812/	0	0	0
	R-HSA-187037	Signaling by NTRK1 (TRKA)	R-HSA-166520				0	0	0	0	0	0	0	0	0	0	0	0	0	0	0	0	0	0	0	0	0	0	0	0	0	0	0	0	0	0
		R-HSA-198745	Signalling to STAT3	R-HSA-187037			1	0	0	0	0	0	0	0	0	0	0	0	0	0	0	0	0	0	0	https://pubmed.ncbi.nlm.nih.gov/33060197/	https://pubmed.ncbi.nlm.nih.gov/33060197/	https://pubmed.ncbi.nlm.nih.gov/33060197/	0	0	0	0	0	0	0	0
		R-HSA-198203	PI3K/AKT activation	R-HSA-187037			2	https://pubmed.ncbi.nlm.nih.gov/20392858/	0	0	0	0	0	0	0	0	0	0	0	0	https://pubmed.ncbi.nlm.nih.gov/32691695/	0	0	0	0	0	0	0	0	0	0	0	0	0	0	0
	R-HSA-73887	Death Receptor Signalling	R-HSA-162582				0	0	0	0	0	0	0	0	0	0	0	0	0	0	0	0	0	0	0	0	0	0	0	0	0	0	0	0	0	0
		R-HSA-75893	TNF signaling	R-HSA-73887			2	0	0	0	0	0	0	0	0	0	0	0	0	0	https://pubmed.ncbi.nlm.nih.gov/32691695/	0	0	https://pubmed.ncbi.nlm.nih.gov/32971089/	https://pubmed.ncbi.nlm.nih.gov/32971089/	0	0	0	0	0	0	0	0	0	0	0
	R-HSA-5683057	MAPK family signaling cascades	R-HSA-162582				2	0	0	0	0	0	https://pubmed.ncbi.nlm.nih.gov/32522207/	0	0	0	0	0	0	0	0	0	0	0	0	0	0	0	0	https://pubmed.ncbi.nlm.nih.gov/33206959/	https://pubmed.ncbi.nlm.nih.gov/33206959/	0	0	0	0	0
	R-HSA-2028269	Signaling by Hippo	R-HSA-162582				1	0	0	0	0	0	0	0	0	0	0	0	0	0	0	0	0	0	0	0	0	0	0	0	0	0	0	0	0	https://www.biorxiv.org/content/https://www.biorxiv.org/content/10.1101/2020.06.17.156455v1 0.https://www.biorxiv.org/content/10.1101/2020.06.17.156455v1 https://www.biorxiv.org/content/10.1101/2020.06.17.156455v1 0https://www.biorxiv.org/content/10.1101/2020.06.17.156455v1 /2020.06.https://www.biorxiv.org/content/10.1101/2020.06.17.156455v1 7.https://www.biorxiv.org/content/10.1101/2020.06.17.15…
	R-HSA-9006925	Intracellular signaling by second messengers	R-HSA-162582				1	0	0	0	0	0	0	0	0	0	0	0	0	0	0	0	0	0	0	0	0	0	0	https://pubmed.ncbi.nlm.nih.gov/33206959/	https://pubmed.ncbi.nlm.nih.gov/33206959/	0	0	0	0	0
	R-HSA-9006934	Signaling by Receptor Tyrosine Kinases	R-HSA-162582				1	0	0	0	0	0	0	0	0	0	0	0	0	0	0	0	0	0	0	0	0	0	0	https://pubmed.ncbi.nlm.nih.gov/33206959/	https://pubmed.ncbi.nlm.nih.gov/33206959/	0	0	0	0	0
		R-HSA-177929	Signaling by EGFR	R-HSA-9006934			1	0	0	0	0	0	0	0	0	0	0	0	0	0	0	0	0	0	0	0	0	0	0	0	0	0	0	0	0	https://www.biorxiv.org/content/https://www.biorxiv.org/content/10.1101/2020.06.17.156455v1 0.https://www.biorxiv.org/content/10.1101/2020.06.17.156455v1 https://www.biorxiv.org/content/10.1101/2020.06.17.156455v1 0https://www.biorxiv.org/content/10.1101/2020.06.17.156455v1 /2020.06.https://www.biorxiv.org/content/10.1101/2020.06.17.156455v1 7.https://www.biorxiv.org/content/10.1101/2020.06.17.15…
R-HSA-392499	Metabolism of proteins	R-HSA-392499					1	0	0	0	0	0	0	0	0	0	0	0	0	0	0	https://pubmed.ncbi.nlm.nih.gov/32695025/	0	0	0	0	0	0	0	0	0	0	0	0	0	0
	R-HSA-72766	Translation	R-HSA-392499				5	0	0	0	https://pubmed.ncbi.nlm.nih.gov/32353859/	https://pubmed.ncbi.nlm.nih.gov/32408336/	0	0	0	0	0	0	0	https://pubmed.ncbi.nlm.nih.gov/32645325/	0	0	0	0	0	0	0	0	0	https://pubmed.ncbi.nlm.nih.gov/33206959/	https://pubmed.ncbi.nlm.nih.gov/33206959/	0	https://pubmed.ncbi.nlm.nih.gov/33259812/	0	0	0
	R-HSA-391251	Protein folding	R-HSA-392499				1	0	0	0	0	0	0	0	0	0	0	0	0	0	0	0	0	0	0	0	0	0	0	https://pubmed.ncbi.nlm.nih.gov/33206959/	https://pubmed.ncbi.nlm.nih.gov/33206959/	0	0	0	0	0
	R-HSA-381119	Unfolded Protein Response (UPR)	R-HSA-392499				2	0	0	0	0	0	0	0	0	0	0	0	0	0	0	0	0	0	0	0	0	0	0	https://pubmed.ncbi.nlm.nih.gov/33206959/	https://pubmed.ncbi.nlm.nih.gov/33206959/	0	0	https://pubmed.ncbi.nlm.nih.gov/33263384/	0	0
	R-HSA-597592	Post-translational protein modification	R-HSA-392499				1	0	0	0	0	0	0	0	0	0	0	0	0	0	0	0	0	0	0	0	0	0	0	https://pubmed.ncbi.nlm.nih.gov/33206959/	https://pubmed.ncbi.nlm.nih.gov/33206959/	0	0	0	0	0
		R-HSA-8876725	Protein methylation	R-HSA-597592			1	0	0	0	0	0	0	0	0	0	0	0	0	0	0	0	https://pubmed.ncbi.nlm.nih.gov/32838362/	0	0	0	0	0	0	0	0	0	0	0	0	0
		R-HSA-8852135	Protein ubiquitination	R-HSA-597592			6	0	https://pubmed.ncbi.nlm.nih.gov/20478047/	https://pubmed.ncbi.nlm.nih.gov/32244779/	0	0	https://pubmed.ncbi.nlm.nih.gov/32522207/	0	0	0	0	0	0	0	0	0	0	0	0	0	0	0	https://pubmed.ncbi.nlm.nih.gov/33103435/	0	0	0	0	https://pubmed.ncbi.nlm.nih.gov/33263384/	0	https://www.biorxiv.org/content/https://www.biorxiv.org/content/10.1101/2020.06.17.156455v1 0.https://www.biorxiv.org/content/10.1101/2020.06.17.156455v1 https://www.biorxiv.org/content/10.1101/2020.06.17.156455v1 0https://www.biorxiv.org/content/10.1101/2020.06.17.156455v1 /2020.06.https://www.biorxiv.org/content/10.1101/2020.06.17.156455v1 7.https://www.biorxiv.org/content/10.1101/2020.06.17.15…
			R-HSA-8866654	E3 ubiquitin ligases ubiquitinate target proteins	R-HSA-8852135		5	0	0	https://pubmed.ncbi.nlm.nih.gov/32244779/	https://pubmed.ncbi.nlm.nih.gov/32353859/	0	0	0	0	0	0	0	0	0	0	0	https://pubmed.ncbi.nlm.nih.gov/32838362/	0	0	https://pubmed.ncbi.nlm.nih.gov/33060197/	https://pubmed.ncbi.nlm.nih.gov/33060197/	https://pubmed.ncbi.nlm.nih.gov/33060197/	0	0	0	0	0	https://pubmed.ncbi.nlm.nih.gov/33263384/	0	0
R-HSA-1430728	Metabolism	R-HSA-1430728					5	0	0	0	0	0	0	0	0	0	0	0	0	0	0	https://pubmed.ncbi.nlm.nih.gov/32695025/	https://pubmed.ncbi.nlm.nih.gov/32838362/	0	0	0	0	0	https://pubmed.ncbi.nlm.nih.gov/33103435/	0	0	0	https://pubmed.ncbi.nlm.nih.gov/33259812/	https://pubmed.ncbi.nlm.nih.gov/33263384/	0	0
	R-HSA-556833	Metabolism of lipids	R-HSA-1430728				2	0	0	0	https://pubmed.ncbi.nlm.nih.gov/32353859/	0	0	0	0	0	0	0	0	0	0	0	0	0	0	0	0	0	0	https://pubmed.ncbi.nlm.nih.gov/33206959/	https://pubmed.ncbi.nlm.nih.gov/33206959/	0	0	0	0	0
	R-HSA-1428517	The citric acid (TCA) cycle and respiratory electron transport	R-HSA-1430728				1	0	0	0	0	0	0	0	0	0	0	0	0	0	0	0	0	0	0	0	0	0	0	https://pubmed.ncbi.nlm.nih.gov/33206959/	https://pubmed.ncbi.nlm.nih.gov/33206959/	0	0	0	0	0
	R-HSA-163685	Integration of energy metabolism	R-HSA-1430728				1	0	0	0	0	0	0	0	0	0	0	0	0	0	0	0	0	0	0	0	0	0	0	https://pubmed.ncbi.nlm.nih.gov/33206959/	https://pubmed.ncbi.nlm.nih.gov/33206959/	0	0	0	0	0
	R-HSA-71291	Metabolism of amino acids and derivatives	R-HSA-1430728				1	0	0	0	0	0	0	0	0	0	0	0	0	0	0	0	0	0	0	0	0	0	0	https://pubmed.ncbi.nlm.nih.gov/33206959/	https://pubmed.ncbi.nlm.nih.gov/33206959/	0	0	0	0	0
	R-HSA-71387	Metabolism of carbohydrates	R-HSA-1430728				1	0	0	0	0	0	0	0	0	0	0	0	0	0	0	0	0	0	0	0	0	0	0	https://pubmed.ncbi.nlm.nih.gov/33206959/	https://pubmed.ncbi.nlm.nih.gov/33206959/	0	0	0	0	0
R-HSA-5357801	Programmed Cell Death	R-HSA-5357801					3	0	0	0	0	0	0	0	0	0	0	0	0	0	0	https://pubmed.ncbi.nlm.nih.gov/32695025/	0	0	0	0	0	0	0	0	0	0	https://pubmed.ncbi.nlm.nih.gov/33259812/	https://pubmed.ncbi.nlm.nih.gov/33263384/	0	0
	R-HSA-109581	Apoptosis	R-HSA-5357801				4	https://pubmed.ncbi.nlm.nih.gov/20478047/	0	0	0	0	0	0	0	0	0	0	0	https://pubmed.ncbi.nlm.nih.gov/32645325/	https://pubmed.ncbi.nlm.nih.gov/32691695/	0	0	0	0	0	0	0	0	0	0	0	https://pubmed.ncbi.nlm.nih.gov/33259812/	0	0	0
R-HSA-9609507	Protein localization						0	0	0	0	0	0	0	0	0	0	0	0	0	0	0	0	0	0	0	0	0	0	0	0	0	0	0	0	0	0
	R-HSA-1268020	Mitochondrial protein import	R-HSA-9609507				3	0	0	0	https://pubmed.ncbi.nlm.nih.gov/32353859/	0	0	0	0	0	0	0	0	0	0	0	0	0	0	https://pubmed.ncbi.nlm.nih.gov/33060197/	https://pubmed.ncbi.nlm.nih.gov/33060197/	https://pubmed.ncbi.nlm.nih.gov/33060197/	0	https://pubmed.ncbi.nlm.nih.gov/33206959/	https://pubmed.ncbi.nlm.nih.gov/33206959/	0	0	0	0	0
R-HSA-5653656	Vesicle-mediated transport	R-HSA-5653656					2	0	0	0	0	0	0	0	0	0	0	0	https://pubmed.ncbi.nlm.nih.gov/32619390/	0	0	https://pubmed.ncbi.nlm.nih.gov/32695025/	0	0	0	0	0	0	0	0	0	0	0	0	0	0
		R-HSA-199991	Membrane Trafficking	R-HSA-5653656			3	0	0	0	https://pubmed.ncbi.nlm.nih.gov/32353859/	0	0	0	0	0	0	0	https://pubmed.ncbi.nlm.nih.gov/32619390/	0	0	0	0	0	0	0	0	0	0	https://pubmed.ncbi.nlm.nih.gov/33206959/	https://pubmed.ncbi.nlm.nih.gov/33206959/	0	0	0	0	0
			R-HSA-9007101	Rab regulation of trafficking	R-HSA-199991		2	0	0	0	https://pubmed.ncbi.nlm.nih.gov/32353859/	0	0	0	0	0	0	0	0	0	0	0	0	0	0	0	0	0	0	0	0	0	0	0	https://pubmed.ncbi.nlm.nih.gov/33357464/	0
			R-HSA-8856828	Clathrin-mediated endocytosis	R-HSA-199991		1	0	0	0	0	0	0	0	0	0	0	0	https://pubmed.ncbi.nlm.nih.gov/32619390/	0	0	0	0	0	0	0	0	0	0	0	0	0	0	0	0	0
R-HSA-69306	DNA Replication	R-HSA-69306					3	0	0	0	https://pubmed.ncbi.nlm.nih.gov/32353859/	0	0	0	0	0	0	0	0	https://pubmed.ncbi.nlm.nih.gov/32645325/	0	https://pubmed.ncbi.nlm.nih.gov/32695025/	0	0	0	0	0	0	0	0	0	0	0	0	0	0
R-HSA-9612973	Autophagy	R-HSA-9612973					3	https://pubmed.ncbi.nlm.nih.gov/20478047/	0	0	0	0	0	0	0	0	0	0	0	0	0	0	0	0	0	0	0	0	0	0	0	0	0	https://pubmed.ncbi.nlm.nih.gov/33263384/	0	https://www.biorxiv.org/content/https://www.biorxiv.org/content/10.1101/2020.06.17.156455v1 0.https://www.biorxiv.org/content/10.1101/2020.06.17.156455v1 https://www.biorxiv.org/content/10.1101/2020.06.17.156455v1 0https://www.biorxiv.org/content/10.1101/2020.06.17.156455v1 /2020.06.https://www.biorxiv.org/content/10.1101/2020.06.17.156455v1 7.https://www.biorxiv.org/content/10.1101/2020.06.17.15…
R-HSA-1252129	TOMM70A						2	0	0	0	https://pubmed.ncbi.nlm.nih.gov/32353859/	0	0	0	0	0	0	0	0	0	0	0	0	0	0	https://pubmed.ncbi.nlm.nih.gov/33060197/	https://pubmed.ncbi.nlm.nih.gov/33060197/	https://pubmed.ncbi.nlm.nih.gov/33060197/	0	0	0	0	0	0	0	0
R-HSA-8953897	Cellular responses to external stimuli	R-HSA-8953897					1	0	0	0	0	0	0	0	0	0	0	0	0	0	0	https://pubmed.ncbi.nlm.nih.gov/32695025/	0	0	0	0	0	0	0	0	0	0	0	0	0	0
	R-HSA-2262752	Cellular responses to stress	R-HSA-8953897				2	0	0	0	0	0	0	0	0	0	0	0	0	0	0	0	0	0	0	0	0	0	0	https://pubmed.ncbi.nlm.nih.gov/33206959/	https://pubmed.ncbi.nlm.nih.gov/33206959/	0	0	0	0	https://www.biorxiv.org/content/https://www.biorxiv.org/content/10.1101/2020.06.17.156455v1 0.https://www.biorxiv.org/content/10.1101/2020.06.17.156455v1 https://www.biorxiv.org/content/10.1101/2020.06.17.156455v1 0https://www.biorxiv.org/content/10.1101/2020.06.17.156455v1 /2020.06.https://www.biorxiv.org/content/10.1101/2020.06.17.156455v1 7.https://www.biorxiv.org/content/10.1101/2020.06.17.15…
		R-HSA-3371556	Cellular response to heat stress	R-HSA-2262752			1	0	0	0	0	0	0	0	0	0	0	0	0	0	0	0	0	0	0	https://pubmed.ncbi.nlm.nih.gov/33060197/	https://pubmed.ncbi.nlm.nih.gov/33060197/	https://pubmed.ncbi.nlm.nih.gov/33060197/	0	0	0	0	0	0	0	0
R-HSA-73894	DNA Repair	R-HSA-73894					1	0	0	0	0	0	0	0	0	0	0	0	0	0	0	https://pubmed.ncbi.nlm.nih.gov/32695025/	0	0	0	0	0	0	0	0	0	0	0	0	0	0
	R-HSA-5696398	Nucleotide Excision Repair	R-HSA-73894				2	0	0	0	0	0	0	0	0	0	0	0	0	0	0	0	https://pubmed.ncbi.nlm.nih.gov/32838362/	0	0	0	0	0	0	https://pubmed.ncbi.nlm.nih.gov/33206959/	https://pubmed.ncbi.nlm.nih.gov/33206959/	0	0	0	0	0
	R-HSA-73884	Base Excision Repair	R-HSA-73894				1	0	0	0	0	0	0	0	0	0	0	0	0	0	0	0	0	0	0	0	0	0	0	https://pubmed.ncbi.nlm.nih.gov/33206959/	https://pubmed.ncbi.nlm.nih.gov/33206959/	0	0	0	0	0
	R-HSA-73893	DNA Damage Bypass	R-HSA-73894				1	0	0	0	0	0	0	0	0	0	0	0	0	0	0	0	0	0	0	0	0	0	0	https://pubmed.ncbi.nlm.nih.gov/33206959/	https://pubmed.ncbi.nlm.nih.gov/33206959/	0	0	0	0	0
R-HSA-8953854	Metabolism of RNA	R-HSA-8953854					1	0	0	0	0	0	0	0	0	0	0	0	0	0	0	https://pubmed.ncbi.nlm.nih.gov/32695025/	0	0	0	0	0	0	0	0	0	0	0	0	0	0
	R-HSA-72312	rRNA processing	R-HSA-8953854				2	0	0	0	https://pubmed.ncbi.nlm.nih.gov/32353859/	0	0	0	0	0	0	0	0	0	0	0	0	0	0	0	0	0	0	https://pubmed.ncbi.nlm.nih.gov/33206959/	https://pubmed.ncbi.nlm.nih.gov/33206959/	0	0	0	0	0
	R-HSA-927802	Nonsense-Mediated Decay (NMD)	R-HSA-8953854				1	0	0	0	0	0	0	0	0	0	0	0	0	0	0	0	0	0	0	0	0	0	0	https://pubmed.ncbi.nlm.nih.gov/33206959/	https://pubmed.ncbi.nlm.nih.gov/33206959/	0	0	0	0	0
	R-HSA-72306	tRNA processing	R-HSA-8953854				1	0	0	https://pubmed.ncbi.nlm.nih.gov/32244779/	0	0	0	0	0	0	0	0	0	0	0	0	0	0	0	0	0	0	0	0	0	0	0	0	0	0
	R-HSA-72086	mRNA Capping	R-HSA-8953854				1	0	0	0	0	0	0	0	0	0	0	0	0	0	0	0	0	0	0	0	0	0	0	https://pubmed.ncbi.nlm.nih.gov/33206959/	https://pubmed.ncbi.nlm.nih.gov/33206959/	0	0	0	0	0
	R-HSA-450531	Regulation of mRNA stability by proteins that bind AU-rich elements	R-HSA-8953854				1	0	0	0	0	0	0	0	0	0	0	0	0	0	0	0	0	0	0	0	0	0	0	https://pubmed.ncbi.nlm.nih.gov/33206959/	https://pubmed.ncbi.nlm.nih.gov/33206959/	0	0	0	0	0
	R-HSA-429914	Deadenylation-dependent mRNA decay	R-HSA-8953854				1	0	0	0	0	0	0	0	0	0	0	0	0	0	0	0	0	0	0	0	0	0	0	https://pubmed.ncbi.nlm.nih.gov/33206959/	https://pubmed.ncbi.nlm.nih.gov/33206959/	0	0	0	0	0
	R-HSA-194441	Metabolism of non-coding RNA	R-HSA-8953854				1	0	0	0	0	0	0	0	0	0	0	0	0	0	0	0	0	0	0	0	0	0	0	https://pubmed.ncbi.nlm.nih.gov/33206959/	https://pubmed.ncbi.nlm.nih.gov/33206959/	0	0	0	0	0
R-HSA-9679757	SIGMAR1						2	0	0	0	https://pubmed.ncbi.nlm.nih.gov/32353859/	0	0	0	0	0	0	0	0	0	0	0	https://pubmed.ncbi.nlm.nih.gov/32838362/	0	0	0	0	0	0	0	0	0	0	0	0	0
R-HSA-382551	Transport of small molecules	R-HSA-382551					1	0	0	0	0	0	0	0	0	0	0	0	0	0	0	https://pubmed.ncbi.nlm.nih.gov/32695025/	0	0	0	0	0	0	0	0	0	0	0	0	0	0
	R-HSA-382556	ABC-family proteins mediated transport	R-HSA-382551				1	0	0	0	0	0	0	0	0	0	0	0	0	0	0	0	0	0	0	0	0	0	0	https://pubmed.ncbi.nlm.nih.gov/33206959/	https://pubmed.ncbi.nlm.nih.gov/33206959/	0	0	0	0	0
	R-HSA-8949215	Mitochondrial calcium ion transport	R-HSA-382551				1	0	0	0	0	0	0	0	0	0	0	0	0	0	0	0	0	0	0	0	0	0	0	https://pubmed.ncbi.nlm.nih.gov/33206959/	https://pubmed.ncbi.nlm.nih.gov/33206959/	0	0	0	0	0
R-HSA-109582	Hemostasis	R-HSA-109582					1	0	0	0	0	0	0	https://pubmed.ncbi.nlm.nih.gov/32575076/	0	0	0	0	0	0	0	0	0	0	0	0	0	0	0	0	0	0	0	0	0	0
	R-HSA-418346	Platelet homeostasis	R-HSA-109582				1	0	0	0	0	0	0	0	0	0	0	0	0	https://pubmed.ncbi.nlm.nih.gov/32645325/	0	0	0	0	0	0	0	0	0	0	0	0	0	0	0	0
	R-HSA-76002	Platelet activation, signaling and aggregation	R-HSA-109582				1	0	0	0	0	0	0	0	0	0	0	0	0	0	https://pubmed.ncbi.nlm.nih.gov/32691695/	0	0	0	0	0	0	0	0	0	0	0	0	0	0	0
R-HSA-1474244	Extracellular matrix organization	R-HSA-1474244					1	0	0	0	0	0	0	0	0	0	0	0	https://pubmed.ncbi.nlm.nih.gov/32619390/	0	0	0	0	0	0	0	0	0	0	0	0	0	0	0	0	0
	R-HSA-3000178	ECM proteoglycans	R-HSA-1474244				1	0	0	0	0	0	0	https://pubmed.ncbi.nlm.nih.gov/32575076/	0	0	0	0	0	0	0	0	0	0	0	0	0	0	0	0	0	0	0	0	0	0
R-HSA-1500931	Cell-Cell communication	R-HSA-1500931					1	0	0	0	0	0	0	0	0	0	0	0	0	0	0	https://pubmed.ncbi.nlm.nih.gov/32695025/	0	0	0	0	0	0	0	0	0	0	0	0	0	0
	R-HSA-446728	Cell junction organization	R-HSA-1500931				1	0	0	0	0	0	0	0	0	0	0	0	0	0	0	0	0	0	0	0	0	0	https://pubmed.ncbi.nlm.nih.gov/33103435/	0	0	0	0	0	0	0
R-HSA-1643685	Disease	R-HSA-1643685					0	0	0	0	0	0	0	0	0	0	0	0	0	0	0	0	0	0	0	0	0	0	0	0	0	0	0	0	0	0
	R-HSA-5663205	Infectious disease	R-HSA-1643685				1	0	0	0	0	0	0	0	0	0	0	0	0	0	0	0	0	0	0	0	0	0	0	https://pubmed.ncbi.nlm.nih.gov/33206959/	https://pubmed.ncbi.nlm.nih.gov/33206959/	0	0	0	0	0
		R-HSA-162906	HIV Infection	R-HSA-5663205			1	0	0	0	0	0	0	0	0	0	0	0	0	https://pubmed.ncbi.nlm.nih.gov/32645325/	0	0	0	0	0	0	0	0	0	0	0	0	0	0	0	0
		R-HSA-168255	Influenza Infection (Homo sapiens)	R-HSA-5663205			0	0	0	0	0	0	0	0	0	0	0	0	0	0	0	0	0	0	0	0	0	0	0	0	0	0	0	0	0	0
			R-HSA-168273	Influenza Viral RNA Transcription and Replication	R-HSA-168255		1	0	0	0	0	0	0	0	0	0	0	0	0	0	0	0	0	0	0	0	0	0	0	0	0	0	0	https://pubmed.ncbi.nlm.nih.gov/33263384/	0	0
				R-HSA-168325	Viral Messenger RNA Synthesis	R-HSA-168273	1	0	0	0	0	0	0	0	0	0	0	0	0	0	0	0	0	0	0	0	0	0	0	0	0	0	https://pubmed.ncbi.nlm.nih.gov/33259812/	0	0	0
	R-HSA-5619115	Disorders of transmembrane transporters	R-HSA-1643685				1	0	0	0	0	0	0	0	0	0	0	0	0	0	0	0	0	0	0	0	0	0	0	https://pubmed.ncbi.nlm.nih.gov/33206959/	https://pubmed.ncbi.nlm.nih.gov/33206959/	0	0	0	0	0
R-HSA-1852241	Organelle biogenesis and maintenance	R-HSA-1852241					1	0	0	0	0	0	0	0	0	0	0	0	0	0	0	https://pubmed.ncbi.nlm.nih.gov/32695025/	0	0	0	0	0	0	0	0	0	0	0	0	0	0
	R-HSA-5617833	Cilium Assembly	R-HSA-1852241				1	0	0	0	0	0	0	0	0	0	0	0	0	0	0	0	0	0	0	0	0	0	0	https://pubmed.ncbi.nlm.nih.gov/33206959/	https://pubmed.ncbi.nlm.nih.gov/33206959/	0	0	0	0	0
R-HSA-74160	Gene expression (Transcription)	R-HSA-74160					0	0	0	0	0	0	0	0	0	0	0	0	0	0	0	0	0	0	0	0	0	0	0	0	0	0	0	0	0	0
	R-HSA-212165	Epigenetic regulation of gene expression	R-HSA-74160				1	0	0	0	https://pubmed.ncbi.nlm.nih.gov/32353859/	0	0	0	0	0	0	0	0	0	0	0	0	0	0	0	0	0	0	0	0	0	0	0	0	0
	R-HSA-73857	RNA Polymerase II Transcription	R-HSA-74160				1	0	0	0	0	0	0	0	0	0	0	0	0	0	0	0	0	0	0	0	0	0	0	https://pubmed.ncbi.nlm.nih.gov/33206959/	https://pubmed.ncbi.nlm.nih.gov/33206959/	0	0	0	0	0

## Sheet: weight
		Sum	1	2	3	4	5	6	7	8	9	10	11	12	13	14	15	16	17	18	19	20	21	22
R-HSA-1640170	Cell Cycle	7	1	0	0	0	0	0	0	1	0	1	0	1	0	0	0	1	0	0	1	0	0	1
R-HSA-168249	Innate Immune System	7	0	0	0	1	0	1	0	1	0	0	1	0	0	0	0	0	1	0	1	0	0	1
R-HSA-165159	MTOR signalling	6	1	0	0	1	0	0	0	0	0	0	1	0	0	0	1	0	1	0	1	0	0	0
R-HSA-8852135	Protein ubiquitination	6	0	1	1	0	0	1	0	0	0	0	0	0	0	0	0	1	0	0	0	1	0	1
R-HSA-1430728	Metabolism	5	0	0	0	0	0	0	0	0	0	0	0	1	1	0	0	1	0	0	1	1	0	0
R-HSA-72766	Translation	5	0	0	0	1	1	0	0	0	0	1	0	0	0	0	0	0	1	0	1	0	0	0
R-HSA-8866654	E3 ubiquitin ligases ubiquitinate target proteins	5	0	0	1	1	0	0	0	0	0	0	0	0	1	0	1	0	0	0	0	1	0	0
R-HSA-109581	Apoptosis	4	1	0	0	0	0	0	0	0	0	1	1	0	0	0	0	0	0	0	1	0	0	0
R-HSA-1280215	Cytokine Signaling in Immune system	4	0	0	0	0	0	1	0	1	0	0	0	0	0	1	0	0	1	0	0	0	0	0
R-HSA-162582	Signal Transduction	4	1	0	0	1	0	0	0	0	0	0	0	1	0	0	0	0	1	0	0	0	0	0
R-HSA-1268020	Mitochondrial protein import	3	0	0	0	1	0	0	0	0	0	0	0	0	0	0	1	0	1	0	0	0	0	0
R-HSA-199991	Membrane Trafficking	3	0	0	0	1	0	0	0	0	1	0	0	0	0	0	0	0	1	0	0	0	0	0
R-HSA-5357801	Programmed Cell Death	3	0	0	0	0	0	0	0	0	0	0	0	1	0	0	0	0	0	0	1	1	0	0
R-HSA-69306	DNA Replication	3	0	0	0	1	0	0	0	0	0	1	0	1	0	0	0	0	0	0	0	0	0	0
R-HSA-9612973	Autophagy	3	1	0	0	0	0	0	0	0	0	0	0	0	0	0	0	0	0	0	0	1	0	1
GO:0005635	nuclear envelope	2	0	0	0	0	0	0	0	0	0	0	0	0	0	0	1	0	0	0	1	0	0	0
GO:0005681	spliceosomal complex	2	0	0	0	0	1	0	0	0	1	0	0	0	0	0	0	0	0	0	0	0	0	0
GO:0005773	vacuole	2	0	0	0	0	0	0	0	0	1	0	0	0	0	0	0	1	0	0	0	0	0	0
GO:0005783	endoplasmic reticulum	2	0	0	0	1	0	0	0	0	0	0	0	0	0	0	0	0	0	0	0	1	0	0
GO:0005813	centrosome	2	0	0	0	0	0	0	0	0	0	0	0	0	0	0	0	1	0	0	1	0	0	0
GO:0005856	cytoskeleton	2	0	0	0	1	0	0	0	0	0	1	0	0	0	0	0	0	0	0	0	0	0	0
GO:0005925	focal adhesion	2	0	0	0	0	0	0	0	0	0	0	0	0	0	0	0	1	0	0	0	0	0	1
GO:0005956	protein kinase CK2 complex	2	0	0	0	1	0	0	0	0	0	0	0	0	0	0	1	0	0	0	0	0	0	0
GO:0006397	mRNA processing	2	0	0	0	0	0	0	0	0	1	1	0	0	0	0	0	0	0	0	0	0	0	0
GO:0008203	cholesterol metabolic process	2	0	0	0	0	1	0	0	0	0	0	0	0	0	0	0	0	0	0	0	0	0	1
GO:0008219	cell death	2	0	0	0	0	0	0	0	0	0	0	0	0	0	0	0	0	0	0	0	1	1	0
GO:0016049	cell growth	2	0	0	0	0	0	0	0	0	0	1	0	0	0	0	0	0	0	0	1	0	0	0
GO:0018885	carbon tetrachloride metabolic process	2	0	0	0	0	1	0	0	0	1	0	0	0	0	0	0	0	0	0	0	0	0	0
GO:0019221	cytokine-mediated signaling pathway	2	0	0	0	0	0	0	0	0	0	0	0	0	0	1	0	0	0	0	1	0	0	0
GO:0030897	HOPS complex	2	0	0	0	1	0	0	0	0	0	0	0	0	0	0	0	0	0	0	0	0	1	0
GO:0034976	response to endoplasmic reticulum stress	2	0	0	0	1	0	0	0	0	0	0	0	0	1	0	0	0	0	0	0	0	0	0
GO:0051169	nuclear transport	2	0	0	0	1	0	0	0	0	0	0	0	0	0	0	0	1	0	0	0	0	0	0
GO:0062028	regulation of stress granule assembly	2	0	0	0	1	0	0	0	0	0	0	0	0	1	0	0	0	0	0	0	0	0	0
GO:0090304	nucleic acid metabolic process	2	0	0	0	0	1	0	0	0	0	0	0	0	0	0	0	0	0	0	1	0	0	0
GO:0099518	vesicle cytoskeletal trafficking	2	0	0	0	0	0	0	0	1	0	0	0	0	0	0	0	0	0	0	0	1	0	0
R-HSA-1252129	TOMM70A	2	0	0	0	1	0	0	0	0	0	0	0	0	0	0	1	0	0	0	0	0	0	0
R-HSA-166658	Complement cascade	2	0	0	0	0	0	0	1	0	0	0	1	0	0	0	0	0	0	0	0	0	0	0
R-HSA-168256	Immune System	2	0	0	0	0	0	0	0	0	0	0	0	1	0	1	0	0	0	0	0	0	0	0
R-HSA-198203	PI3K/AKT activation	2	1	0	0	0	0	0	0	0	0	0	1	0	0	0	0	0	0	0	0	0	0	0
R-HSA-2262752	Cellular responses to stress	2	0	0	0	0	0	0	0	0	0	0	0	0	0	0	0	0	1	0	0	0	0	1
R-HSA-381119	Unfolded Protein Response (UPR)	2	0	0	0	0	0	0	0	0	0	0	0	0	0	0	0	0	1	0	0	1	0	0
R-HSA-556833	Metabolism of lipids	2	0	0	0	1	0	0	0	0	0	0	0	0	0	0	0	0	1	0	0	0	0	0
R-HSA-5653656	Vesicle-mediated transport	2	0	0	0	0	0	0	0	0	1	0	0	1	0	0	0	0	0	0	0	0	0	0
R-HSA-5683057	MAPK family signaling cascades	2	0	0	0	0	0	1	0	0	0	0	0	0	0	0	0	0	1	0	0	0	0	0
R-HSA-5696398	Nucleotide Excision Repair	2	0	0	0	0	0	0	0	0	0	0	0	0	1	0	0	0	1	0	0	0	0	0
R-HSA-72312	rRNA processing	2	0	0	0	1	0	0	0	0	0	0	0	0	0	0	0	0	1	0	0	0	0	0
R-HSA-75893	TNF signaling	2	0	0	0	0	0	0	0	0	0	0	1	0	0	1	0	0	0	0	0	0	0	0
R-HSA-9007101	Rab regulation of trafficking	2	0	0	0	1	0	0	0	0	0	0	0	0	0	0	0	0	0	0	0	0	1	0
R-HSA-913531	Interferon Signaling	2	0	0	0	1	0	0	0	0	0	0	0	0	1	0	0	0	0	0	0	0	0	0
R-HSA-9679757	SIGMAR1	2	0	0	0	1	0	0	0	0	0	0	0	0	1	0	0	0	0	0	0	0	0	0
GO:0000723		1	0	0	0	0	0	0	0	0	0	0	0	0	0	0	1	0	0	0	0	0	0	0
GO:0000956		1	0	0	0	0	0	0	0	0	0	0	0	0	0	0	0	1	0	0	0	0	0	0
GO:0001098		1	0	0	0	0	0	0	0	0	0	0	0	1	0	0	0	0	0	0	0	0	0	0
GO:0002203		1	0	0	0	0	0	0	0	1	0	0	0	0	0	0	0	0	0	0	0	0	0	0
GO:0002224		1	0	0	0	0	0	1	0	0	0	0	0	0	0	0	0	0	0	0	0	0	0	0
GO:0002244		1	0	0	0	0	0	0	1	0	0	0	0	0	0	0	0	0	0	0	0	0	0	0
GO:0002938		1	0	0	0	1	0	0	0	0	0	0	0	0	0	0	0	0	0	0	0	0	0	0
GO:0003682		1	0	0	0	0	0	0	0	0	0	0	0	0	0	0	0	1	0	0	0	0	0	0
GO:0003779		1	0	0	0	0	0	0	0	0	0	0	0	0	0	0	0	1	0	0	0	0	0	0
GO:0004672		1	0	0	0	0	0	0	0	0	0	0	0	0	0	0	0	0	0	0	1	0	0	0
GO:0004869		1	0	0	0	0	0	0	0	1	0	0	0	0	0	0	0	0	0	0	0	0	0	0
GO:0005125		1	0	0	0	0	0	0	0	0	0	1	0	0	0	0	0	0	0	0	0	0	0	0
GO:0005198		1	0	0	0	0	0	0	0	0	0	0	0	0	0	0	0	1	0	0	0	0	0	0
GO:0005215		1	0	0	0	0	0	0	0	0	0	0	0	0	0	0	0	1	0	0	0	0	0	0
GO:0005634		1	0	0	0	0	0	0	0	0	0	0	0	0	0	0	0	1	0	0	0	0	0	0
GO:0005643		1	0	0	0	0	0	0	0	0	0	0	0	0	0	0	0	1	0	0	0	0	0	0
GO:0005739		1	0	0	0	1	0	0	0	0	0	0	0	0	0	0	0	0	0	0	0	0	0	0
GO:0005746		1	0	0	0	0	0	0	0	0	0	0	0	0	0	0	0	0	0	0	1	0	0	0
GO:0005759		1	0	0	0	0	0	0	0	0	0	0	0	0	0	0	0	1	0	0	0	0	0	0
GO:0005761		1	0	0	0	0	0	0	0	0	0	0	0	0	0	0	0	0	0	0	1	0	0	0
GO:0005763		1	0	0	0	0	0	0	0	0	0	0	0	0	0	0	0	0	0	0	0	0	1	0
GO:0005788		1	0	0	0	0	0	0	0	0	0	0	0	0	0	0	0	1	0	0	0	0	0	0
GO:0005789		1	0	0	0	0	0	0	0	0	0	0	0	0	0	0	0	1	0	0	0	0	0	0
GO:0005874		1	0	0	0	0	0	0	0	0	0	0	0	0	0	0	0	1	0	0	0	0	0	0
GO:0005929		1	0	0	0	0	0	0	0	0	0	0	0	0	0	0	0	1	0	0	0	0	0	0
GO:0006338		1	0	0	0	0	0	0	0	0	0	0	0	0	0	0	0	0	0	0	1	0	0	0
GO:0006355		1	0	0	0	0	0	0	0	0	0	0	0	0	0	0	0	0	0	0	0	0	0	1
GO:0006403		1	0	0	0	0	0	0	0	0	0	0	0	0	0	0	0	1	0	0	0	0	0	0
GO:0006406		1	0	0	0	0	0	0	0	0	0	1	0	0	0	0	0	0	0	0	0	0	0	0
GO:0006412		1	0	0	0	0	0	0	0	0	0	0	0	0	0	0	0	0	0	0	1	0	0	0
GO:0006446		1	1	0	0	0	0	0	0	0	0	0	0	0	0	0	0	0	0	0	0	0	0	0
GO:0006520		1	0	0	0	0	0	0	0	0	0	0	0	0	1	0	0	0	0	0	0	0	0	0
GO:0006626		1	0	0	0	0	0	0	0	0	0	0	0	0	0	0	1	0	0	0	0	0	0	0
GO:0006629		1	0	0	0	0	0	0	0	0	0	0	0	0	0	0	0	0	0	0	1	0	0	0
GO:0006754		1	0	0	0	0	0	0	0	0	0	0	0	0	1	0	0	0	0	0	0	0	0	0
GO:0006811		1	0	0	0	0	0	0	0	0	0	0	0	0	0	0	0	0	0	0	1	0	0	0
GO:0006893		1	0	0	0	0	0	0	0	0	0	0	0	0	1	0	0	0	0	0	0	0	0	0
GO:0006950		1	0	0	0	0	0	0	0	0	0	0	0	0	0	0	0	0	0	0	0	0	0	1
GO:0006952		1	0	0	0	0	0	0	0	0	0	0	0	0	0	1	0	0	0	0	0	0	0	0
GO:0006955		1	0	0	0	0	0	0	0	0	0	0	0	0	0	0	0	0	0	0	1	0	0	0
GO:0006974		1	0	0	0	0	0	0	0	0	0	0	0	0	0	0	0	0	0	0	1	0	0	0
GO:0006979		1	0	0	0	0	0	0	0	1	0	0	0	0	0	0	0	0	0	0	0	0	0	0
GO:0007010		1	0	0	0	0	0	0	0	0	0	0	0	0	0	0	0	0	0	0	1	0	0	0
GO:0007030		1	0	0	0	1	0	0	0	0	0	0	0	0	0	0	0	0	0	0	0	0	0	0
GO:0007094		1	0	0	0	0	0	0	0	0	0	0	0	0	0	0	0	0	0	0	1	0	0	0
GO:0007155		1	0	0	0	0	0	0	0	1	0	0	0	0	0	0	0	0	0	0	0	0	0	0
GO:0007266		1	0	0	0	0	0	0	0	0	0	1	0	0	0	0	0	0	0	0	0	0	0	0
GO:0008191		1	0	0	0	0	0	0	0	1	0	0	0	0	0	0	0	0	0	0	0	0	0	0
GO:0008213		1	0	0	0	0	0	0	0	0	0	0	0	0	1	0	0	0	0	0	0	0	0	0
GO:0008283		1	0	0	0	0	0	0	0	0	0	0	1	0	0	0	0	0	0	0	0	0	0	0
GO:0008380		1	0	0	0	0	0	0	0	0	0	0	0	0	0	0	0	0	0	0	1	0	0	0
GO:0009628		1	0	0	0	0	0	0	0	0	0	0	0	0	0	0	0	1	0	0	0	0	0	0
GO:0010498		1	0	0	0	0	0	0	0	0	0	0	0	0	0	0	1	0	0	0	0	0	0	0
GO:0012505		1	0	0	0	0	0	0	0	0	0	0	0	0	0	0	0	1	0	0	0	0	0	0
GO:0015629		1	0	0	0	0	0	0	0	0	0	1	0	0	0	0	0	0	0	0	0	0	0	0
GO:0015630		1	0	0	0	0	0	0	0	0	0	0	0	0	0	0	0	1	0	0	0	0	0	0
GO:0016020		1	0	0	0	0	0	0	0	0	0	0	0	0	0	0	0	1	0	0	0	0	0	0
GO:0016197		1	0	0	0	0	0	0	0	0	0	0	0	0	0	0	1	0	0	0	0	0	0	0
GO:0016301		1	0	0	0	0	0	0	0	0	0	0	0	0	0	0	0	0	0	0	1	0	0	0
GO:0016407		1	0	0	0	0	0	0	0	0	0	0	0	0	0	0	0	0	0	0	1	0	0	0
GO:0016458		1	0	0	0	0	0	0	0	0	0	0	0	0	0	0	0	1	0	0	0	0	0	0
GO:0016477		1	1	0	0	0	0	0	0	0	0	0	0	0	0	0	0	0	0	0	0	0	0	0
GO:0016485		1	0	0	0	0	0	0	0	0	1	0	0	0	0	0	0	0	0	0	0	0	0	0
GO:0016829		1	0	0	0	0	0	0	0	0	0	0	0	0	0	0	0	1	0	0	0	0	0	0
GO:0017022		1	0	0	0	0	0	0	0	0	0	0	0	0	0	0	0	1	0	0	0	0	0	0
GO:0017056		1	0	0	0	0	0	0	0	0	0	0	0	0	0	0	0	0	0	0	1	0	0	0
GO:0019003		1	0	0	0	0	0	0	0	0	0	0	0	0	0	0	1	0	0	0	0	0	0	0
GO:0019068		1	0	0	0	0	0	0	0	0	0	0	0	0	0	0	0	0	0	0	1	0	0	0
GO:0019075		1	0	0	0	0	0	0	0	0	0	0	0	0	0	0	0	0	0	0	1	0	0	0
GO:0019076		1	0	0	0	0	0	0	0	0	0	0	0	0	0	0	0	0	0	0	1	0	0	0
GO:0019725		1	0	0	0	0	0	0	0	0	0	0	0	1	0	0	0	0	0	0	0	0	0	0
GO:0022406		1	0	0	0	0	0	0	0	0	0	0	0	0	0	0	0	1	0	0	0	0	0	0
GO:0030054		1	0	0	0	0	0	0	0	0	0	0	0	0	0	0	0	1	0	0	0	0	0	0
GO:0030162		1	0	0	0	0	0	1	0	0	0	0	0	0	0	0	0	0	0	0	0	0	0	0
GO:0030330		1	0	0	0	0	0	0	0	0	0	0	0	0	0	0	1	0	0	0	0	0	0	0
GO:0030544		1	0	0	0	0	0	0	0	0	0	0	0	0	0	0	0	0	0	0	0	1	0	0
GO:0030666		1	0	0	0	0	0	0	0	0	0	0	0	0	0	0	1	0	0	0	0	0	0	0
GO:0031012		1	0	0	0	1	0	0	0	0	0	0	0	0	0	0	0	0	0	0	0	0	0	0
GO:0031122		1	0	0	0	0	0	0	0	0	0	0	0	0	0	0	0	0	0	0	1	0	0	0
GO:0031123		1	0	0	0	0	0	0	0	0	0	0	0	0	0	0	0	0	0	0	1	0	0	0
GO:0031532		1	1	0	0	0	0	0	0	0	0	0	0	0	0	0	0	0	0	0	0	0	0	0
GO:0031975		1	0	0	0	0	0	0	0	0	0	0	0	0	0	0	0	1	0	0	0	0	0	0
GO:0031982		1	0	0	0	0	0	0	0	0	0	0	0	0	0	0	0	1	0	0	0	0	0	0
GO:0032153		1	0	0	0	0	0	0	0	0	0	0	0	0	0	0	0	1	0	0	0	0	0	0
GO:0032482		1	0	0	0	0	0	0	0	0	0	0	0	0	0	0	0	1	0	0	0	0	0	0
GO:0033157		1	0	0	0	0	0	0	0	0	0	0	0	0	0	0	1	0	0	0	0	0	0	0
GO:0034330		1	0	0	0	0	0	0	0	0	0	0	0	0	0	0	0	0	0	0	0	0	0	1
GO:0034663		1	0	0	0	0	0	0	0	0	0	0	0	0	0	0	0	1	0	0	0	0	0	0
GO:0034975		1	0	0	0	0	0	0	0	0	0	0	0	0	0	0	0	0	0	0	1	0	0	0
GO:0038066		1	0	0	0	0	0	0	0	0	0	1	0	0	0	0	0	0	0	0	0	0	0	0
GO:0038127		1	0	0	0	0	0	0	0	0	0	0	1	0	0	0	0	0	0	0	0	0	0	0
GO:0039529		1	0	0	0	0	0	0	0	0	0	0	1	0	0	0	0	0	0	0	0	0	0	0
GO:0039545		1	0	0	0	0	0	0	0	0	0	0	0	0	0	0	0	0	0	0	1	0	0	0
GO:0039652		1	0	0	0	0	0	0	0	0	0	0	0	0	0	0	0	0	0	0	0	0	0	1
GO:0042254		1	0	0	0	0	0	0	0	0	0	0	0	0	0	0	1	0	0	0	0	0	0	0
GO:0042555		1	0	0	0	0	0	0	0	0	0	0	0	0	0	0	0	1	0	0	0	0	0	0
GO:0042995		1	0	0	0	0	0	0	0	0	0	0	0	0	0	0	0	1	0	0	0	0	0	0
GO:0043207		1	0	0	0	0	0	0	0	0	0	0	0	0	0	1	0	0	0	0	0	0	0	0
GO:0043657		1	0	0	0	0	0	0	0	0	0	0	0	0	0	0	0	0	0	0	1	0	0	0
GO:0044256		1	0	0	0	0	0	0	0	0	0	0	0	0	0	0	0	0	0	1	0	0	0	0
GO:0044391		1	0	0	0	0	0	0	0	0	0	0	0	0	0	0	0	0	0	0	1	0	0	0
GO:0046755		1	0	0	0	0	0	0	0	0	1	0	0	0	0	0	0	0	0	0	0	0	0	0
GO:0046916		1	0	0	0	0	0	0	0	0	0	0	0	0	0	0	1	0	0	0	0	0	0	0
GO:0048193		1	0	0	0	0	0	0	0	0	0	0	0	0	0	0	1	0	0	0	0	0	0	0
GO:0048500		1	0	0	0	0	0	0	0	0	0	0	0	0	0	0	1	0	0	0	0	0	0	0
GO:0051018		1	0	0	0	0	0	0	0	0	0	0	0	0	0	0	0	1	0	0	0	0	0	0
GO:0051028		1	0	0	0	0	0	0	0	0	0	0	0	0	1	0	0	0	0	0	0	0	0	0
GO:0051168		1	0	0	0	0	0	0	0	0	0	0	0	0	0	0	0	0	0	0	1	0	0	0
GO:0051252		1	0	0	0	0	0	0	0	0	0	0	0	0	0	0	1	0	0	0	0	0	0	0
GO:0051329		1	0	0	0	0	0	0	0	0	0	0	0	0	0	0	0	0	0	0	1	0	0	0
GO:0051604		1	0	0	0	0	0	0	0	0	0	0	0	0	0	0	0	0	0	0	1	0	0	0
GO:0051645		1	0	0	0	0	0	0	0	0	0	0	0	0	0	0	0	0	0	0	1	0	0	0
GO:0051707		1	0	0	0	0	0	0	0	0	0	0	0	0	0	1	0	0	0	0	0	0	0	0
GO:0055088		1	0	0	0	0	0	0	0	1	0	0	0	0	0	0	0	0	0	0	0	0	0	0
GO:0061013		1	0	0	0	1	0	0	0	0	0	0	0	0	0	0	0	0	0	0	0	0	0	0
GO:0070085		1	0	0	0	0	0	0	0	1	0	0	0	0	0	0	0	0	0	0	0	0	0	0
GO:0070268		1	0	0	0	0	0	0	0	0	1	0	0	0	0	0	0	0	0	0	0	0	0	0
GO:0070491		1	0	0	0	0	0	0	0	0	0	0	0	0	0	0	0	1	0	0	0	0	0	0
GO:0070679		1	0	0	0	0	0	0	0	0	0	0	0	0	0	0	0	0	0	0	0	1	0	0
GO:0070992		1	0	0	0	0	0	0	0	0	0	0	0	0	0	0	1	0	0	0	0	0	0	0
GO:0071203		1	0	0	0	1	0	0	0	0	0	0	0	0	0	0	0	0	0	0	0	0	0	0
GO:0072593		1	0	0	0	0	0	0	0	0	0	0	0	0	1	0	0	0	0	0	0	0	0	0
GO:0097180		1	0	0	0	0	0	0	0	1	0	0	0	0	0	0	0	0	0	0	0	0	0	0
GO:0097411		1	0	0	0	0	0	0	0	0	0	0	1	0	0	0	0	0	0	0	0	0	0	0
GO:0097602		1	0	0	0	1	0	0	0	0	0	0	0	0	0	0	0	0	0	0	0	0	0	0
GO:0098677		1	0	0	0	0	0	0	0	0	0	0	0	0	0	0	0	0	0	0	1	0	0	0
GO:0098759		1	0	0	0	0	0	0	0	0	0	0	0	0	1	0	0	0	0	0	0	0	0	0
GO:0099053		1	0	0	0	0	0	0	0	0	0	0	0	0	0	0	1	0	0	0	0	0	0	0
GO:0120259		1	0	0	0	0	0	0	0	0	0	0	0	0	0	0	1	0	0	0	0	0	0	0
GO:1901131		1	0	0	0	0	0	0	1	0	0	0	0	0	0	0	0	0	0	0	0	0	0	0
GO:1901156		1	0	0	0	0	0	0	1	0	0	0	0	0	0	0	0	0	0	0	0	0	0	0
GO:1901998		1	0	0	0	0	0	0	0	0	0	0	0	0	0	0	0	0	0	1	0	0	0	0
GO:1903405		1	0	0	0	0	0	0	0	0	0	0	0	0	0	0	0	0	0	1	0	0	0	0
GO:1904869		1	0	0	0	0	0	0	0	0	0	0	0	0	0	0	0	0	0	1	0	0	0	0
GO:1905071		1	0	0	0	0	0	0	0	0	0	0	0	0	0	0	0	0	0	0	1	0	0	0
R-ALL-5682283		1	0	0	0	1	0	0	0	0	0	0	0	0	0	0	0	0	0	0	0	0	0	0
R-HSA-1031698		1	0	0	0	0	0	0	0	1	0	0	0	0	0	0	0	0	0	0	0	0	0	0
R-HSA-109582		1	0	0	0	0	0	0	1	0	0	0	0	0	0	0	0	0	0	0	0	0	0	0
R-HSA-111917		1	0	0	0	0	0	0	0	0	0	0	0	0	0	0	1	0	0	0	0	0	0	0
R-HSA-112316		1	0	0	0	0	0	0	1	0	0	0	0	0	0	0	0	0	0	0	0	0	0	0
R-HSA-114608		1	0	0	0	0	0	0	0	0	0	1	0	0	0	0	0	0	0	0	0	0	0	0
R-HSA-1169410		1	0	0	0	0	0	0	0	0	0	0	0	0	1	0	0	0	0	0	0	0	0	0
R-HSA-1183002		1	0	0	0	0	0	0	0	0	0	0	0	0	0	0	0	0	0	0	0	1	0	0
R-HSA-1234158		1	0	0	0	0	0	0	0	1	0	0	0	0	0	0	0	0	0	0	0	0	0	0
R-HSA-1250102		1	0	0	0	0	0	0	0	0	0	1	0	0	0	0	0	0	0	0	0	0	0	0
R-HSA-1253345		1	0	0	0	0	0	0	0	0	0	0	0	0	0	0	0	0	0	0	0	0	0	1
R-HSA-1280218		1	0	0	0	0	0	0	0	0	0	0	0	0	0	0	0	0	1	0	0	0	0	0
R-HSA-1428517		1	0	0	0	0	0	0	0	0	0	0	0	0	0	0	0	0	1	0	0	0	0	0
R-HSA-1474244		1	0	0	0	0	0	0	0	0	1	0	0	0	0	0	0	0	0	0	0	0	0	0
R-HSA-1500931		1	0	0	0	0	0	0	0	0	0	0	0	1	0	0	0	0	0	0	0	0	0	0
R-HSA-157440		1	0	0	0	0	0	0	0	0	0	0	0	0	0	0	0	0	0	0	1	0	0	0
R-HSA-157689		1	0	0	0	0	0	0	0	0	0	0	0	0	0	0	1	0	0	0	0	0	0	0
R-HSA-162906		1	0	0	0	0	0	0	0	0	0	1	0	0	0	0	0	0	0	0	0	0	0	0
R-HSA-163685		1	0	0	0	0	0	0	0	0	0	0	0	0	0	0	0	0	1	0	0	0	0	0
R-HSA-165573		1	0	0	0	0	0	0	0	0	0	0	0	0	0	0	0	0	0	0	0	0	1	0
R-HSA-1655829		1	0	0	0	0	0	0	0	0	0	0	0	0	0	0	0	0	0	0	0	0	1	0
R-HSA-165716		1	0	0	0	0	0	0	0	0	0	0	0	0	0	0	0	0	0	0	1	0	0	0
R-HSA-165745		1	0	0	0	0	0	0	0	0	0	0	0	0	0	0	0	0	0	0	1	0	0	0
R-HSA-166267		1	0	0	0	0	0	0	0	0	0	0	0	0	0	0	1	0	0	0	0	0	0	0
R-HSA-166366		1	0	0	0	0	0	0	0	0	0	0	0	0	0	0	0	0	0	0	1	0	0	0
R-HSA-166662		1	0	0	0	0	0	0	0	1	0	0	0	0	0	0	0	0	0	0	0	0	0	0
R-HSA-168273		1	0	0	0	0	0	0	0	0	0	0	0	0	0	0	0	0	0	0	0	1	0	0
R-HSA-168325		1	0	0	0	0	0	0	0	0	0	0	0	0	0	0	0	0	0	0	1	0	0	0
R-HSA-168638		1	0	0	0	0	0	0	0	0	0	0	1	0	0	0	0	0	0	0	0	0	0	0
R-HSA-168917		1	0	0	0	0	0	0	0	0	0	0	0	0	1	0	0	0	0	0	0	0	0	0
R-HSA-169893		1	0	0	0	0	0	0	0	0	0	0	0	0	0	0	0	0	0	0	0	0	0	1
R-HSA-170834		1	0	0	0	0	0	1	0	0	0	0	0	0	0	0	0	0	0	0	0	0	0	0
R-HSA-170838		1	0	0	0	0	0	0	0	0	0	0	0	0	0	0	0	0	0	0	0	0	0	1
R-HSA-177662		1	0	0	0	0	0	0	0	0	0	0	0	0	1	0	0	0	0	0	0	0	0	0
R-HSA-177929		1	0	0	0	0	0	0	0	0	0	0	0	0	0	0	0	0	0	0	0	0	0	1
R-HSA-180064		1	0	0	0	0	0	0	0	0	0	0	0	0	0	0	0	0	0	0	1	0	0	0
R-HSA-1852241		1	0	0	0	0	0	0	0	0	0	0	0	1	0	0	0	0	0	0	0	0	0	0
R-HSA-194315		1	0	0	0	0	0	0	0	0	0	1	0	0	0	0	0	0	0	0	0	0	0	0
R-HSA-194441		1	0	0	0	0	0	0	0	0	0	0	0	0	0	0	0	0	1	0	0	0	0	0
R-HSA-1957219		1	0	0	0	0	0	0	0	0	0	0	0	0	0	0	0	0	1	0	0	0	0	0
R-HSA-197705		1	0	0	0	0	0	0	0	1	0	0	0	0	0	0	0	0	0	0	0	0	0	0
R-HSA-197984		1	0	0	0	0	0	0	0	0	0	0	0	0	0	0	0	0	0	0	0	0	0	1
R-HSA-198745		1	0	0	0	0	0	0	0	0	0	0	0	0	0	0	1	0	0	0	0	0	0	0
R-HSA-199877		1	0	0	0	0	0	0	0	0	0	0	0	0	0	0	0	0	0	0	1	0	0	0
R-HSA-201711		1	0	0	0	0	0	0	0	0	0	1	0	0	0	0	0	0	0	0	0	0	0	0
R-HSA-2028269		1	0	0	0	0	0	0	0	0	0	0	0	0	0	0	0	0	0	0	0	0	0	1
R-HSA-2028562		1	0	0	0	0	0	0	0	0	0	0	0	0	0	0	0	0	0	0	1	0	0	0
R-HSA-2029042		1	0	0	0	0	0	0	0	0	0	0	0	0	0	0	0	0	0	0	0	1	0	0
R-HSA-2046105		1	0	0	0	0	0	0	1	0	0	0	0	0	0	0	0	0	0	0	0	0	0	0
R-HSA-205135		1	0	0	0	1	0	0	0	0	0	0	0	0	0	0	0	0	0	0	0	0	0	0
R-HSA-205285		1	0	0	0	0	0	0	0	0	0	0	0	0	0	0	0	0	0	0	0	0	0	1
R-HSA-205877		1	0	0	0	0	0	0	0	0	0	0	0	0	0	0	0	0	0	0	1	0	0	0
R-HSA-2076393		1	0	0	0	0	0	0	0	0	0	0	0	0	0	0	0	0	0	0	0	0	1	0
R-HSA-211604		1	0	0	0	0	0	0	0	0	0	0	0	0	0	0	0	0	0	0	1	0	0	0
R-HSA-212165		1	0	0	0	1	0	0	0	0	0	0	0	0	0	0	0	0	0	0	0	0	0	0
R-HSA-264932		1	0	0	0	1	0	0	0	0	0	0	0	0	0	0	0	0	0	0	0	0	0	0
R-HSA-2682327		1	0	0	0	0	0	0	0	0	0	0	0	0	0	0	0	0	0	0	0	0	0	1
R-HSA-3000178		1	0	0	0	0	0	0	1	0	0	0	0	0	0	0	0	0	0	0	0	0	0	0
R-HSA-3270619		1	0	0	0	1	0	0	0	0	0	0	0	0	0	0	0	0	0	0	0	0	0	0
R-HSA-3371556		1	0	0	0	0	0	0	0	0	0	0	0	0	0	0	1	0	0	0	0	0	0	0
R-HSA-349425		1	0	0	0	1	0	0	0	0	0	0	0	0	0	0	0	0	0	0	0	0	0	0
R-HSA-3522389		1	0	0	0	0	0	0	0	0	0	0	0	0	0	0	0	0	0	0	1	0	0	0
R-HSA-372889		1	0	0	0	0	0	0	0	0	0	0	0	0	0	0	0	0	0	0	1	0	0	0
R-HSA-373777		1	0	0	0	0	0	0	0	0	0	0	0	0	0	0	0	0	0	0	0	0	0	1
R-HSA-380108		1	0	0	0	0	0	1	0	0	0	0	0	0	0	0	0	0	0	0	0	0	0	0
R-HSA-380268		1	0	0	0	0	0	0	0	0	0	0	0	0	0	0	1	0	0	0	0	0	0	0
R-HSA-382551		1	0	0	0	0	0	0	0	0	0	0	0	1	0	0	0	0	0	0	0	0	0	0
R-HSA-382556		1	0	0	0	0	0	0	0	0	0	0	0	0	0	0	0	0	1	0	0	0	0	0
R-HSA-390566		1	0	0	0	0	0	0	0	0	0	1	0	0	0	0	0	0	0	0	0	0	0	0
R-HSA-390575		1	0	0	0	0	0	0	0	0	0	0	0	0	0	0	1	0	0	0	0	0	0	0
R-HSA-391251		1	0	0	0	0	0	0	0	0	0	0	0	0	0	0	0	0	1	0	0	0	0	0
R-HSA-392499		1	0	0	0	0	0	0	0	0	0	0	0	1	0	0	0	0	0	0	0	0	0	0
R-HSA-416982		1	0	0	0	1	0	0	0	0	0	0	0	0	0	0	0	0	0	0	0	0	0	0
R-HSA-418346		1	0	0	0	0	0	0	0	0	0	1	0	0	0	0	0	0	0	0	0	0	0	0
R-HSA-419058		1	0	0	0	0	0	0	0	0	0	0	0	0	0	0	0	0	0	0	1	0	0	0
R-HSA-422475		1	0	0	0	0	0	0	1	0	0	0	0	0	0	0	0	0	0	0	0	0	0	0
R-HSA-429914		1	0	0	0	0	0	0	0	0	0	0	0	0	0	0	0	0	1	0	0	0	0	0
R-HSA-429971		1	0	0	0	0	0	0	0	0	0	0	0	0	0	0	1	0	0	0	0	0	0	0
R-HSA-444250		1	0	0	0	0	0	0	0	0	0	0	0	0	0	0	0	0	0	0	1	0	0	0
R-HSA-445355		1	0	0	0	0	0	0	0	0	0	0	0	0	0	0	0	0	1	0	0	0	0	0
R-HSA-446223		1	0	0	0	0	0	0	0	0	0	0	0	0	0	0	0	0	0	0	1	0	0	0
R-HSA-446728		1	0	0	0	0	0	0	0	0	0	0	0	0	0	0	0	1	0	0	0	0	0	0
R-HSA-447100		1	0	0	0	0	0	0	0	0	0	0	0	0	0	0	0	0	0	0	0	0	0	1
R-HSA-448424		1	0	0	0	0	0	0	0	0	0	0	0	0	0	1	0	0	0	0	0	0	0	0
R-HSA-450250		1	0	0	0	0	0	0	0	0	0	0	0	0	0	0	0	0	0	0	0	0	0	1
R-HSA-450531		1	0	0	0	0	0	0	0	0	0	0	0	0	0	0	0	0	1	0	0	0	0	0
R-HSA-451607		1	0	0	0	1	0	0	0	0	0	0	0	0	0	0	0	0	0	0	0	0	0	0
R-HSA-453276		1	0	0	0	0	0	0	0	0	0	0	0	0	0	0	0	0	1	0	0	0	0	0
R-HSA-453279		1	0	0	0	0	0	0	0	0	0	0	0	0	0	0	0	0	1	0	0	0	0	0
R-HSA-4655443		1	0	0	0	0	0	0	0	0	0	0	0	0	0	0	0	0	0	0	1	0	0	0
R-HSA-500753		1	0	0	0	0	0	0	0	0	0	0	0	0	0	0	0	0	0	0	1	0	0	0
R-HSA-500792		1	0	0	0	0	0	1	0	0	0	0	0	0	0	0	0	0	0	0	0	0	0	0
R-HSA-5205647		1	0	0	0	0	0	0	0	0	0	0	0	0	0	0	0	0	0	0	0	0	0	1
R-HSA-53583519		1	0	0	0	0	0	0	0	0	0	0	0	0	0	0	0	0	1	0	0	0	0	0
R-HSA-5617833		1	0	0	0	0	0	0	0	0	0	0	0	0	0	0	0	0	1	0	0	0	0	0
R-HSA-5619115		1	0	0	0	0	0	0	0	0	0	0	0	0	0	0	0	0	1	0	0	0	0	0
R-HSA-5621481		1	0	0	0	0	0	0	0	0	0	0	0	0	0	0	0	0	0	0	1	0	0	0
R-HSA-5625970		1	1	0	0	0	0	0	0	0	0	0	0	0	0	0	0	0	0	0	0	0	0	0
R-HSA-5632681		1	0	0	0	0	0	0	1	0	0	0	0	0	0	0	0	0	0	0	0	0	0	0
R-HSA-5663205		1	0	0	0	0	0	0	0	0	0	0	0	0	0	0	0	0	1	0	0	0	0	0
R-HSA-5672944		1	0	0	0	0	0	0	0	0	0	0	0	0	0	0	0	0	0	0	0	1	0	0
R-HSA-5689673		1	0	0	0	0	0	0	0	0	0	0	0	0	0	0	0	0	0	0	0	1	0	0
R-HSA-5696880		1	0	0	0	0	0	0	0	0	0	0	0	0	0	0	0	0	0	0	0	1	0	0
R-HSA-57350		1	0	0	0	0	0	0	0	0	0	0	0	0	0	0	1	0	0	0	0	0	0	0
R-HSA-59502		1	0	0	0	0	0	0	0	0	0	0	0	0	0	0	0	0	0	0	1	0	0	0
R-HSA-597592		1	0	0	0	0	0	0	0	0	0	0	0	0	0	0	0	0	1	0	0	0	0	0
R-HSA-63504		1	0	0	0	0	0	0	0	0	0	0	0	0	0	0	0	0	0	0	0	0	0	1
R-HSA-67387		1	0	0	0	0	0	0	0	0	0	0	0	0	0	0	0	0	0	0	1	0	0	0
R-HSA-6783783		1	0	0	0	0	0	0	0	0	0	0	0	0	0	1	0	0	0	0	0	0	0	0
R-HSA-6785807		1	0	0	0	0	0	0	0	0	0	0	0	0	0	1	0	0	0	0	0	0	0	0
R-HSA-6799168		1	0	0	0	0	0	0	0	1	0	0	0	0	0	0	0	0	0	0	0	0	0	0
R-HSA-6799198		1	0	0	1	0	0	0	0	0	0	0	0	0	0	0	0	0	0	0	0	0	0	0
R-HSA-68819		1	0	1	0	0	0	0	0	0	0	0	0	0	0	0	0	0	0	0	0	0	0	0
R-HSA-68889		1	0	0	0	0	0	0	0	0	0	0	0	0	0	0	0	0	0	0	1	0	0	0
R-HSA-688899		1	0	0	0	0	0	0	0	0	0	0	0	0	0	0	0	0	0	0	1	0	0	0
R-HSA-69206		1	0	0	0	0	0	0	0	1	0	0	0	0	0	0	0	0	0	0	0	0	0	0
R-HSA-69239		1	0	0	0	0	0	0	0	0	0	0	0	0	0	0	0	0	1	0	0	0	0	0
R-HSA-69620		1	0	0	0	0	0	0	0	0	0	0	0	0	0	0	0	0	1	0	0	0	0	0
R-HSA-70171		1	0	0	0	0	0	0	0	0	0	0	1	0	0	0	0	0	0	0	0	0	0	0
R-HSA-71291		1	0	0	0	0	0	0	0	0	0	0	0	0	0	0	0	0	1	0	0	0	0	0
R-HSA-71387		1	0	0	0	0	0	0	0	0	0	0	0	0	0	0	0	0	1	0	0	0	0	0
R-HSA-72086		1	0	0	0	0	0	0	0	0	0	0	0	0	0	0	0	0	1	0	0	0	0	0
R-HSA-722039		1	0	0	0	0	0	0	0	0	0	0	0	0	0	0	0	0	1	0	0	0	0	0
R-HSA-72306		1	0	0	1	0	0	0	0	0	0	0	0	0	0	0	0	0	0	0	0	0	0	0
R-HSA-72392		1	1	0	0	0	0	0	0	0	0	0	0	0	0	0	0	0	0	0	0	0	0	0
R-HSA-72499		1	1	0	0	0	0	0	0	0	0	0	0	0	0	0	0	0	0	0	0	0	0	0
R-HSA-72649		1	0	0	0	0	0	0	0	0	0	0	0	0	1	0	0	0	0	0	0	0	0	0
R-HSA-73518		1	0	0	0	0	0	0	0	0	0	0	0	0	0	0	0	0	0	0	0	0	0	1
R-HSA-73857		1	0	0	0	0	0	0	0	0	0	0	0	0	0	0	0	0	1	0	0	0	0	0
R-HSA-73884		1	0	0	0	0	0	0	0	0	0	0	0	0	0	0	0	0	1	0	0	0	0	0
R-HSA-73886		1	0	0	0	0	0	0	0	0	0	0	0	0	0	0	0	0	1	0	0	0	0	0
R-HSA-73893		1	0	0	0	0	0	0	0	0	0	0	0	0	0	0	0	0	1	0	0	0	0	0
R-HSA-73894		1	0	0	0	0	0	0	0	0	0	0	0	1	0	0	0	0	0	0	0	0	0	0
R-HSA-75172		1	0	0	0	0	0	0	0	0	0	0	0	0	0	0	1	0	0	0	0	0	0	0
R-HSA-76002		1	0	0	0	0	0	0	0	0	0	0	1	0	0	0	0	0	0	0	0	0	0	0
R-HSA-8853807		1	0	0	0	0	0	0	0	0	0	1	0	0	0	0	0	0	0	0	0	0	0	0
R-HSA-8856828		1	0	0	0	0	0	0	0	0	1	0	0	0	0	0	0	0	0	0	0	0	0	0
R-HSA-8866518		1	0	0	0	0	0	0	0	0	0	0	0	0	0	0	0	0	0	0	0	1	0	0
R-HSA-8876725		1	0	0	0	0	0	0	0	0	0	0	0	0	1	0	0	0	0	0	0	0	0	0
R-HSA-8932207		1	0	0	0	0	0	0	0	0	0	0	0	0	0	0	0	0	0	0	0	1	0	0
R-HSA-8949215		1	0	0	0	0	0	0	0	0	0	0	0	0	0	0	0	0	1	0	0	0	0	0
R-HSA-8951995		1	0	0	0	1	0	0	0	0	0	0	0	0	0	0	0	0	0	0	0	0	0	0
R-HSA-8953721		1	0	0	0	0	0	0	0	0	0	0	0	0	0	0	0	0	0	0	0	1	0	0
R-HSA-8953739		1	0	0	0	0	0	0	0	0	0	0	0	0	0	0	0	0	0	0	0	1	0	0
R-HSA-8953854		1	0	0	0	0	0	0	0	0	0	0	0	1	0	0	0	0	0	0	0	0	0	0
R-HSA-8953897		1	0	0	0	0	0	0	0	0	0	0	0	1	0	0	0	0	0	0	0	0	0	0
R-HSA-8956754		1	0	0	0	0	0	0	0	0	0	0	0	0	0	0	0	0	0	0	1	0	0	0
R-HSA-8956770		1	0	0	0	0	0	0	0	0	0	0	0	0	0	0	0	0	0	0	0	0	0	1
R-HSA-8963743		1	0	0	0	0	0	0	0	0	0	0	0	0	0	0	0	0	0	1	0	0	0	0
R-HSA-89788689		1	0	0	0	0	0	0	0	0	0	0	0	0	0	0	0	0	0	0	1	0	0	0
R-HSA-9006925		1	0	0	0	0	0	0	0	0	0	0	0	0	0	0	0	0	1	0	0	0	0	0
R-HSA-9006934		1	0	0	0	0	0	0	0	0	0	0	0	0	0	0	0	0	1	0	0	0	0	0
R-HSA-913536		1	0	0	0	0	0	0	0	0	0	0	0	0	1	0	0	0	0	0	0	0	0	0
R-HSA-927802		1	0	0	0	0	0	0	0	0	0	0	0	0	0	0	0	0	1	0	0	0	0	0
R-HSA-933542		1	0	0	0	0	0	0	0	0	0	0	0	0	0	0	0	0	0	0	1	0	0	0
R-HSA-96113579		1	0	0	0	0	0	0	0	0	0	0	0	0	0	0	0	0	0	0	1	0	0	0
R-HSA-9611358		1	0	0	0	0	0	0	0	0	0	0	0	0	0	0	0	0	0	0	1	0	0	0
R-HSA-9614399		1	0	0	0	0	0	0	0	0	0	0	1	0	0	0	0	0	0	0	0	0	0	0
R-HSA-96287019		1	0	0	0	0	0	0	0	0	0	0	0	0	0	0	0	0	0	0	1	0	0	0
R-HSA-9665171		1	0	0	0	0	0	0	0	0	0	0	0	0	0	0	0	0	0	0	0	0	0	1
R-HSA-9680425		1	0	0	0	1	0	0	0	0	0	0	0	0	0	0	0	0	0	0	0	0	0	0
R-HSA-9694661		1	0	0	1	0	0	0	0	0	0	0	0	0	0	0	0	0	0	0	0	0	0	0
R-HSA-936436		1	0	0	0	0	0	0	0	0	0	0	0	0	1	0	0	0	0	0	0	0	0	0
