# Supplementary material for: Multi-omics approach to COVID-19: a domain-based literature review
Source: J Transl Med. 2021 Dec 7;19:501. doi: 10.1186/s12967-021-03168-8 (PMC8649311; doi:10.1186/s12967-021-03168-8)
Supplement: Supplementary file 4 — Additional file 4: Table S7. Detailed table of evidences. [file 12967_2021_3168_MOESM4_ESM.xlsx]

## Sheet: TE TOT
ID TE	URL	Title	Domain	Sub-domain	First Author (et al.)	Journal	Year	Database	Research Objective	Tipology (review, clinical trial, in silico…)	Study design/sample size (patients or genes or sequences, etc.)	Omic data (viral or host), type ( single cell or bulk RNA seq)	Main Outcomes	Severity (A, M, S)	Localization (URTI, LRTI, Systemic, Cell culture)	Tissue	Celltype (or virus)
1	PMID: 32007145	Genomic characterisation and epidemiology of 2019 novel coronavirus: implications for virus origins and receptor binding	VIRUS CHARACTERIZATION	Genome evolution and geographical distribution	Lu R	Lancet	2020	NCBI	Determine the evolutionary history of the virus and help infer its likely origin and explore the likely receptor-binding properties of the virus	Research article	Samples from bronchoalveolar lavage fluid and cultured isolates from nine inpatients, eight of whom had visited the Huanan seafood market in Wuhan. Complete and partial 2019-nCoV genome sequences were obtained from these individuals.	Viral	The eight complete genomes were nearly identical across the whole genome, with sequence identitythe sequence. Phylogenetic analysis of 2019-nCoV and its closely related reference genomes, as well as representative betacoronaviruses, revealed that the five subgenera formed five well supported brancheslike other betacoronaviruses. the receptor-binding domain was composed of a core and an external s…	NA	NA	NA	NA
2	PMID: 32742815	Understanding genomic diversity, pan-genome, and evolution of SARS-CoV-2	VIRUS CHARACTERIZATION	Genome evolution and geographical distribution	Parlikar A	PeerJ	2020	NCBI (update 29 March 2020)	To understand their diversity, origin, and evolution, along with pan-genome analysis of genus Betacoronavirus members	Review	Sarbecovirus (167 SARS-CoV-2, 312 SARS-CoV, and 5 Pangolin CoV) genomes.	Viral	Human SARS-CoV-2 genome is quite disparate as compared to other Betacoronavirus genomes. We found 21 sites within the gene encoding Spike protein, 18 sites in the gene encoding Nucleocapsid protein and three sites in gene encoding M protein, suggesting that even these highly conserved protein-coding regions (core proteins as later identified via pan-genome analysis) are capable of mutating. Also,…	NA	NA	NA	NA
3	PMID: 32793182	Geographic and Genomic Distribution of SARS-CoV-2 Mutations	VIRUS CHARACTERIZATION	Genome evolution and geographical distribution	Mercatelli D	Front Microbiol	2020	GISAID (update 26 June 2020)	Analyzed and annotated all SARS-CoV-2 mutations compared with the reference Wuhan genome NC_045512.2	Research article	48,635 SARS-CoV-2 complete genomes currently available thanks to the collection endeavor of the GISAID consortium and thousands of contributing laboratories.	Viral	A total of 353,341 mutation events compared to the NC_045512.2 Wuhan reference genome showed no continent differs significantly from the average mutation rate, but there is a significant difference (one-way ANOVA p = 9.55 × 10−205) in the average number of mutations per sample between countries. The most common event, both worldwide and continent-wise, is by far the C>T transition. In general,mut…	NA	NA	NA	NA
4	PMID: 32474553	Analysis of RNA sequences of 3636 SARS-CoV-2 collected from 55 countries reveals selective sweep of one virus type	VIRUS CHARACTERIZATION	Genome evolution and geographical distribution	Biswas NK	The Indian Journal of Medical Research	2020	GISAID	To investigate the diversity and evolution of SARS-CoV-2 with progression of the pandemic over time; to investigate similarities and differences of viral diversity and evolution, along with transmission, across geographical regions (countries); to formulate relevant questions relating the evolution of this virus in India with clinical and immunological outcomes	Research article	Whole-genome sequences of the SARS-CoV-2 sampled during December and March 2020 from 3636 infected patients spread over 55 countries were collected.	Viral	Sequences of type O were collected from patients initially infected in Wuhan, People's Republic of China. The remaining types are all derived ones. Only two sequences were contributed from India during the period under consideration (December 2019 to March 2020). initially the ancestral type was the most frequent, possibly because of return of travellers from China but was replaced by the A2a typ…	NA	NA	NA	NA
5	PMID: 32841689	A genetic barcode of SARS-CoV-2 for monitoring global distribution of different clades during the COVID-19 pandemic	VIRUS CHARACTERIZATION	Genome evolution and geographical distribution	Guan Q	Int J Infect Dis	2020	Virus Pathogen databases and analysis resource (update 14 Feb 2020) and GISAID (update 28 May 2020)	A rapid sequencing-based genotyping protocol was developed and tested on SARS-CoV-2-positive RNA samples by next-generation sequencing. To defined the major clades and subclades of circulating SARS-CoV-2 genomes	Research article	21,789 complete genomes	Viral	8427 SNPs in the current dataset. we defined five major clades that contain 15 subclades. Clade G614 is widely distributed globally; whereas Clade S84 represents 17% of North American sampled genomes, and 16% of those from Oceania. Asia has the greatest number of unassigned genomes (36%). we observed that the genes Orf3a, Orf6, Orf7, Orf8, N, and Orf10 accumulated markedly more mutations than exp…	NA	NA	NA	NA
6	PMID: 33605421	Comparative Genomics reveals early emergence and Biased Spatiotemporal Distribution of SARS-CoV-2	VIRUS CHARACTERIZATION	Genome evolution and geographical distribution	Chiara M	Mol. Bio. Evol.	2021	GISAID	To propose an alternative, reproducible and transparent phenetic method to study changes in SARS-CoV-2 genomic diversity over time	Research article	178,191 genomes of SARS-CoV-2		22 distinct SARS-CoV-2 haplogroups identified, which, based on the distribution of high frequency genetic variants, fall into 4 major macro haplogroups. 7 of the 22 haplogroups (and of all of the 4 haplogroup clusters) showed a broad geographic distribution within China by the time the outbreak was widely recognised-suggesting early emergence and widespread cryptic circulation of the virus well b…	NA	NA	NA	NA
7	PMID: 33184173	Analysis of genomic distributions of SARS-CoV-2 reveals a dominant strain type with strong allelic associations	VIRUS CHARACTERIZATION	Genome evolution and geographical distribution	Yang HC	PNAS	2021	GISAID	To identify by clustering analyses SARS-CoV-2 types of the strains	Research article	22,051 SARS-CoV-2 sequences	viral	13 signature variations in the form of single nucleotide variations (SNVs) in protein coding regions and one SNV in the 5' untranslated region (UTR) were identified and provided a direct interpretation for the six types (types I to VI)	NA	NA	NA	NA
8	PMID: 33581339	Compositional Variability and Mutation Spectra of Monophyletic SARS-CoV-2 Clades	VIRUS CHARACTERIZATION	Genome evolution and geographical distribution	Teng X	Genomics, proteomics, bioinformatics	2021	GISAID	To analyse SNVs of SARS-CoV-2 genome	Research article	1,932 SARS-CoV-2 genomes	viral	The analysis revealed six major types of SARS-CoV-2 strains, which can be characterized by 14 signatures SNVs. Many signatures firstly occurred simultaneously, and persist with the coefficient of allelic association close to 1.	NA	NA	NA	NA
9	PMID: 33170902	SARS-CoV-2 genomes reveals a clonal geo-distribution and a rich genetic variations of hotspots mutations	VIRUS CHARACTERIZATION	Genomic hotspots for mutation, drivers of evolution and correlation with pathogenesis	Laamarti M	PLoS One	2020	GISAID EpiCovTM (update 2 April 2020) and NCBI (update 20 March 2020) databases.	To predict negatively selected residues which could be useful for the design of therapeutic targets	Research article	3,067 SARS-CoV-2 genomes isolated from 55 countries during the first three months after the onset of this virus	Viral	More than 500 non-synonymous mutations in SARS-CoV-2 genomes have been identified. The orf1ab gene having more than half the size of the SARS-CoV-2 genome and is divided into 16 nsp (nsp1-nsp16). We found more than half of recurrent mutations in orf1ab, and a high mutation rate in nsp3, nsp12 and nsp2, with 124, 57 and 46, respectively. Nsp2 and nsp3 were both essential for correcting viral repli…	NA	NA	NA	NA
10	PMID: 32522874	Genomic determinants of pathogenicity in SARS-CoV-2 and other human coronaviruses	VIRUS CHARACTERIZATION	Genomic hotspots for mutation, drivers of evolution and correlation with pathogenesis	Gussow AB	Proc Natl Acad Sci U S A	2020	NCBI	To identify the potential genomic determinants of pathogenicity of the high-CFR coronavirus strains	Research article	Evolutionary origins of the enhanced pathogenicity of SARS-CoV-2 and other coronaviruses that are severe human pathogens/ 944 human coronavirus genomes	Viral	11 regions of nucleotide alignments that were reliably predictive of the high CFR of coronaviruses. in four proteins, namely, pp1ab (peptides nsp3,nsp4, and nsp14), spike glycoprotein, membrane glycoprotein, and nucleocapsid. we found that these deletions and insertions result in substantial enhancement of motifs that determine nuclear localization, specifically, in high-CFR coronaviruses, mappin…	NA	NA	NA	NA
11	PMID: 33161087	Trends of mutation accumulation across global SARS-CoV-2 genomes: Implications for the evolution of the novel coronavirus	VIRUS CHARACTERIZATION	Genomic hotspots for mutation, drivers of evolution and correlation with pathogenesis	Roy C	Genomics	2020	GISAID EpiCov (update 21 August 2020)	To study mutation accumulation trends	Research article	71,703 whole-genome sequences	Viral	Within the short time span of the current pandemic, the pan-genome has diversified, and the quasispecies reservoir has expanded, rapidly for this novel coronavirus. with reference to the 5′ to 3′ sequence of NC_045512.2, the earliest-sequenced genome from Wuhan), revealed 20,163 instances of single nucleotide substitution, taking place at a frequency (Mf) of 9.4 × 10-6. that in the Nsp-coding gen…	NA	NA	NA	NA
12	PMID: 33088633	Positive selection within the genomes of SARS-CoV-2 and other Coronaviruses independent of impact on protein function	VIRUS CHARACTERIZATION	Genomic hotspots for mutation, drivers of evolution and correlation with pathogenesis	Berrio A	PeerJ.	2020	NCBI	To identify apparently non random patterns of mutation accumulation within genomes	Research article	Six high quality reference genomes from the subgenus Sarbecovirus and an outgroup specie	Viral	Positive and negative selection are highly localized within coronavirus genomes. In all ingroup species examined we detected signals of positive selection within the S gene, which encodes the Spike protein. in four segments of the S gene. Nsp4 and Nsp16 contain branch-specific signals of positive selection.	NA	NA	NA	NA
13	PMID: 32723797	Comparative Genomic Analysis of Rapidly Evolving SARS-CoV-2 Reveals Mosaic Pattern of Phylogeographical Distribution	VIRUS CHARACTERIZATION	Genomic hotspots for mutation, drivers of evolution and correlation with pathogenesis	Kumar R	mSystems	2020	NCBI	Phylogenetic analysis; Single nucleotide polymorphism and structural analysis; SARS-CoV-2 protein annotation and host-pathogen interactions to uncover the pattern of the spread of the virus	Research article	Complete genomes of 95 SARS-CoV-2 strains from different geographical regions worldwide	Viral and host	Analyses performed with the IntAct database (34–36) revealed that of 10 viral proteins, 8 showed significant interactions with human proteins.  The interactome data revealed that the interferon signaling pathway is targeted by orf1ab during infection. , we showed that the E-protein interacts with bromodomain proteins (BRD4), which is in agreement with a previous study in which the researchers sh…	NA	NA	NA	NA
14	PMID: 32470119	Coronavirus3D: 3D structural visualization of COVID-19 genomic divergence	VIRUS CHARACTERIZATION	Genomic hotspots for mutation, drivers of evolution and correlation with pathogenesis	Sedova M	Bioinformatics	2020	GISAID and Nextstrain	To provide a unique platform for exploring the distribution of the mutations in the context of the 3D structure of the proteins they are found in	Research article		Viral	The most common mutation in RNA-directed RNA polymerase (RdRp or nsp12). This mutation, P323>L (genomic position 14 408), is located at the interface between nsp12 and nsp8 proteins in the RdRp complex. Mutations at this interface may change the strength of the interactions in the complex and its activation profile. the defining mutation of the G clade of the SARSCov-2. The corresponding position…	NA	NA	NA	NA
15	PMID: 33024961	SARS-CoV-2 gene content and COVID-19 mutation impact by comparing 44 Sarbecovirus genomes	VIRUS CHARACTERIZATION	Genomic hotspots for mutation, drivers of evolution and correlation with pathogenesis	Jungreis I	bioRxiv [Pre-print]	2020	NCBI/UniProt, UCSC Genome Browser, Nextstrain, GISAID	To resolve SARS-CoV-2 gene set	Research article	Sarbecovirus genomes.	Viral	ORF10 and overlapping ORFs 9c, 3b and 3d are not protein coding. No other protein-coding genes remain to be discovered.	NA	NA	NA	NA
16	PMID:30310104	Attenuation of replication by a 29 nucleotide deletion in SARS-coronavirus acquired during the early stages of human-to-human transmission	VIRUS CHARACTERIZATION	Genomic hotspots for mutation, drivers of evolution and correlation with pathogenesis	Muth D	Sci Rep	2018	None	To study the effects of the recombinant variant SARS-CoVs carrying different forms of ORF8 on the replication of the virus	Research article	Recombinant variant SARS-CoVs carrying different forms of ORF8	Viral	Integrity of ORF8 facilitates the replication of recombinant SARS-CoV. rSCV8full grew significantly more efficiently than both other variants at 24 hpi. The fully deleted variant rSCVdel8 replicated significantly less efficiently than rSCVepi at 24 hpi. By 48 hpi, replication of all variants reached plateau levels. ORF8 has a SARS-CoV-specific replication-enhancing effect that is independent of I…	NA	NA	NA	NA
17	PMID: 32694143	Discovery and genomic characterization of a 382-nucleotide deletions in ORF7b and ORF8 during the early evolution of SARS-CoV-2	VIRUS CHARACTERIZATION	Genomic hotspots for mutation, drivers of evolution and correlation with pathogenesis	Su YCF	m Bio	2020	GISAID	NGS of full genome viral variants to find signatures related to infectivity features and fitness in the host and relationships among the viral variants during the epidemic in a local area	Research article	SARS-CoV-2 genomic variants	Viral	Identification of SARS-CoV-2 variants displaying delta382 deletions in ORF7b and ORF8 among people infected in Singapore. A monophyletic cluster originated from a single source almost after one month from the introduction of the virus in the country. These variants show similar replicative features of wild type virus.	NA	NA	NA	NA
18	PMID: 32822564	Effects of a major deletion in the SARS-CoV-2 genome on the severity of infection and the inflammatory response: an observational cohort study	VIRUS CHARACTERIZATION	Genomic hotspots for mutation, drivers of evolution and correlation with pathogenesis	Young BE	Lancet	2020	None	To find correlates between infection with delta 382 variants and severity of COVID19 disease (primary clinical end point hypoxia)	Research article	People infected with SARS-CoV-2 in Singapore	Viral	People infected with delta 382 variants (both as mix of deleted and wild type and only deleted variants) have a lower odds of developing hypoxia (primary clinical end point). In addition, people infected with delta 382 variants have higher plasma concentration of IFN-gamma and lower levels of IP-10, MCP-1 beta, the anti-inflammatory protein IL-1RA and growth factors associated with lung injury an…	NA	NA	NA	NA
19	PMID: 33086379	Specific re- distribution of SARS-CoV-2 variants in the respiratory system and intestinal tract	VIRUS CHARACTERIZATION	Intrahost genomic variablity	Du P	CID	2020	None	Intra-host analysis of SARS-CoV-2 genomic sequences from the respiratory and intestinal tracts of a patient with COVID-19.	Research article	1 patient. Three samples (nasopharyngeal swab, sputum, feces)	Viral	Four iSNVs (C8481T, C22000A, T26975G and G28812T - Figure 1B) in the pharyngeal swab and sputum samples, three (C8481T, C22000A, and G28812T) of which have been identified as SNP sites previously. These four iSNVs were located in the ORF1a, S, M and N genes, respectively, and led to nonsynonymous mutations. In the pharyngeal swab sample, the mutation allele frequencies (MuAFs) at these four sites…	NA	NA	NA	NA
20	PMID: 32818852	SARS-CoV-2 exhibits intra-host genomic plasticity and low-frequency polymorphic quasispecies	VIRUS CHARACTERIZATION	Intrahost genomic variablity	Karamitros T	J Clin Virol	2020	GISAID	To explore intra-host genomic variants and low-frequency polymorphic quasispecies in Next Generation Sequencing (NGS) data derived from patients infected by SARS-CoV-2	Research article	NGS data derived from three Chinese patients (oral swabs) infected by SARS-CoV-2 were analysed.	Viral	Intra-host variants were distributed across 7 out of the 10 proteincoding. The majority of the SNPs corresponded to missense changes. Our analysis revealed that similarly to other genomic regions, the S1 subunit hosts many low-frequency SNVs, characterized by higher density compared to the rest of the S gene sequence. genes of the viral genome, namely ORF1ab, S, ORF3a, ORF6, ORF7a, ORF8 and N.Nsp…	NA	NA	NA	NA
21	PMID: 32129843	Genomic Diversity of Severe Acute Respiratory Syndrome-Coronavirus 2 in Patients With Coronavirus Disease	VIRUS CHARACTERIZATION	Intrahost genomic variablity	Shen Z	Clin Infect Dis	2019	GISAID	Metatranscriptome sequencing for the bronchoalveolar lavage fluid	Research article	Eight SARS CoV 2 patients, 25 community acquired pneumonia (patients and 20 healthy controls.	Viral	84 intra-hostvariantswere identified with minor allele frequency (MAF) greater than 5%, and 25 variantswerewith MAF greater than 20%.  The overall Ka/Ks ratio was significantly smaller than 1, whichwas similar for intra-host variants and the polymorphisms observed in the population data, suggesting a purifying selection acting on both types ofmutations.  No evidence for transmission of intra-ho…	NA	NA	NA	NA
22	PMID: 32858978	Compartmentalized Replication of SARS-Cov-2 in Upper vs. Lower Respiratory Tract Assessed by Whole Genome Quasispecies Analysis	VIRUS CHARACTERIZATION	Intrahost genomic variablity	Reuca M	Microorganisms	2020	GISAID, NCBI	To identify possible tissue-specific patterns and signatures of variant selection for each respiratory compartment	Research article	13 upper and low tract respiratorysample from 6 COVID patients were analyzed by NGS amplicon-based approach	viral	For each patient, variants in URT and LRT were profoundly diffrerent, indicating compartmentalized virus replication. No clear variant signature was identified for all URT and LRT samples.	S	NA	NA	NA
23	PMID: 33618765	Intra-host variation and evolutionary dynamics of SARS-CoV-2 populations in COVID-19 patients	VIRUS CHARACTERIZATION	Intrahost genomic variablity	Wang Y	Genome Med.	2021	GISAID	To study SARS-CoV-2 intra-host variant spectra in infected hostss and their evolutionary dynamics	Research article	Respiratory and gastrointestinal samples from 8 COVID19 patients	Viral	Deep sequencing in clinical samples from 8 COVID19 patients identified SARS-CoV-2 intra-host single nucleotide variants (iSNVs) mainly in ORF1ab, S, ORF3a, ORF6, ORF7 and N genes with an higher genetic diversity in gastro-intestinal tract with respect to respiratory tract.	NA	NA	NA	NA
24	PMID: 26304538	Discovery of an essential nucleotidylating activity associated with a newly delineated conserved domain in the RNA polymerase-containing protein of all nidoviruses	VIRUS CHARACTERIZATION	Single viral proteins	Lehmann KC	Nucleic Acids Research	2015	GenBank CDS translations, NCBI RefSeq proteins, SwissProt, Protein Information Resource (PIR), Protein Research Foundation (PRF) , protein family DB (PFAM) and Protein Data Bank archive (PDB)	To characterize a nidoviral signature domain found in the N-terminal adjacent to the RNA-dependent RNA polymerase (RdRp) that has no apparent homologs elsewhere	Research article	The final subsets include 30, 5, 10, 6 and 2 sequences representing all established and putative taxa of corona-, toro-, arteri-, mesoni- and roniviruses, respectively. Multiple sequence alignments (MSAs) of proteins.	Viral proteomics	Discovery of an essential nucleotidylating activity associated with a newly delineated conserved domain in the RNA polymerase-containing protein of all nidoviruses	NA	NA	NA	NA
25	PMID: 32283146	Evolutionary analysis of SARS-CoV-2: how mutation of Non-Structural Protein 6 (NSP6) could affect viral autophagy	VIRUS CHARACTERIZATION	Single viral proteins	Benvenuto D	Journal of Infection	2020	GISAID	To map genome structural variations and the patterns of selection	Research article	351 sequences available of COVID-19 isolated from humans have been downloaded from GISAID databank.	Viral proteomics	Evolutionary analysis of SARS-CoV-2: how mutation of Non-Structural Protein 6 (NSP6) could affect viral autophagy	NA	NA	NA	NA
26	PMID: 16212442	Prediction of Functional Class of the SARS Coronavirus Proteins by a Statistical Learing Method	VIRUS CHARACTERIZATION	Single viral proteins	Cai CZ	Journal of Proteome Research	2005	Swiss-Prot database and NCBI	Identification of functions of 15 proteins of SarsCoV to understand mechanism of infection in order to develop drug for its treatment	Technical notes	Eighteen novel viral proteins with available sequence and function information, searched from Medline19 abstracts published during from 1987 to 2003 are used to test SVMProt	Viral proteomics	Prediction of Functional Class of the SARS Coronavirus Proteins by a Statistical Learing Method	NA	NA	NA	NA
27	PMID: 32941612	Potential pathogenicity determinants identified from structural proteomics of SARS-CoV and SARS-CoV-2	VIRUS CHARACTERIZATION	Single viral proteins	Prates ET	Mol Biol Evol	2020	Pfam database. Predicted structural models and analyses of the viral proteome and molecular dynamics simulations are available as a web resource (https://compsysbio.ornl.gov/covid-19/covid- 19-structome/, last accessed September 16, 2020)	To identify the unique molecular elements in the viral proteome that may explain the difference between SARS-CoV and SARS-CoV-2 spread in human	Research article	The authors provide a synopsis for each of the 27 mature viral proteins including structural models, variability relative to SARS-CoV, and the potential functional relevance to SARS-Cov-2	Viral proteomics	Potential pathogenicity determinants identified from structural proteomics of SARS-CoV and SARS-CoV-3	NA	NA	NA	NA
28	PMID: 32754056	SARS-CoV-2 Molecular Network Structure	VIRUS CHARACTERIZATION	Whole viral proteome	Diaz J	Front Physiol	2020	The SARS-CoV-2 undirected network was built by using the qualitative experimental data obtained by Gordon et al. (2020) and additional data reported in the literature (Masters, 2006; Wu et al., 2020	To determine the overall pattern of connections created by viral proteins during infection and to evaluate the basic statistical properties of the network. As a consequence, a second objective is to use this knowledge to determine which nodes of the network can be targets of therapeutic drugs	BRIEF RESEARCH REPORT	Viral proteins interact with 273 host proteins in a pattern of connections	Viral proteomics	SARS-CoV-2 Molecular Network Structure	NA	NA	NA	NA
29	PMID: 32587094	SARS-CoV-2 (COVID-19) structural and evolutionary dynamicome: insights into functional evolution and human genomics	VIRUS CHARACTERIZATION	Whole viral proteome	Gupta R	J Biol Chem	2020	Viral Integrated Structural Evolution Dynamic Database (VIStEDD), ACE2_S_Database, gnomADv2 database for ACE2, database of I-TASSER SARS-CoV-2 proteins. All data are available at 10.6084/m9.figshare.12298790.v1 or within our VIStEDD tools (RRID:SCR_018793).	To design a Viral Integrated Structural Dynamic Database (VIStEDD) to get insights for potential druggable targets on the basis of SARS-CoV-2 protein properties	Research article	Structural/dynamic insights with viral evolution for 24 proteins coded by SARS-CoV-2	Viral and host proteomics	SARS-CoV-2 (COVID-19) structural and evolutionary dynamicome: insights into functional evolution and human genomics	NA	NA	NA	NA
30	PMID: 33024578	Benchmarking evolutionary tinkering underlying human-viral molecular mimicry shows multiple host pulmonary-arterial peptides mimicked by SARS-CoV-2	VIRUS CHARACTERIZATION	Immune proteomics	Venkatakrishnan AJ,	Cell Death Discov	2020	NCBI RefSeq, UniProt database, GISAID database, immune epitope database (IEDB)	To compute the longest peptides that are identical between SARS-CoV-2 reference proteins and human reference proteins, thus creating a map of COVID-19 host–pathogen molecular mimicry. Based on this resource, to extrapolate the potential for HLA Class-I restricted, T-cell immune stimulation via synthesizing established experimental evidence around each of the mimicked peptides	Research article	The reference proteome for SARS-CoV-2 consists of 9827 distinct 8-mers and 9814 distinct 9-mers. The reference human proteome, consists of 10,275,893 unique 8-mers and 10,378,753 unique 9-mers	Viral and host proteomics	33 distinct 8-mer/9-mer peptides identical between SARS-CoV-2 and the human reference proteome. 20 novel human peptides mimicked by SARS-CoV-2 have not been observed in any previous coronavirus strains. Four of the human 8-mer/9-mer peptides mimicked by SARS-CoV-2 map onto HLA-B*40:01, HLA-B*40:02, and HLA-B*35:01 binding peptides from human PAM, ANXA7, PGD, and ALOX5AP proteins. This mimicry of …	NA	NA	NA	NA
31	PMID: 32832263	Anti-COVID-19 multi-epitope vaccine designs employing viral genome sequences	VIRUS CHARACTERIZATION	Immune proteomics	Zaheer T	Peer J	2020	NGDC and GISAID database	To design a multi-epitope vaccine able to evoke an immune response	Research article	475 genomes of SARS-CoV-2	Viral proteomics	Two multi-epitopes were designed, one without adjuvant (Cov-I-Vac) and the other with β-defensin adjuvant (Cov-II-Vac). The in silico designed multi-epitopes Cov-I-Vac and Cov-II-Vac are predicted to be antigenic, immunogenic, thermostable and safe for human applications. The multi-epitopes cover the predicted proteome of SARS-CoV-2. Cov-I-Vac demonstrates better interaction with TLR8 and more en…	NA	NA	NA	NA
32	PMID: 32577654	Landscape and Selection of Vaccine Epitopes in SARS-CoV-2	VIRUS CHARACTERIZATION	Immune proteomics	Smith CC	BioRxiv [Pre-print]	2020	SARS-CoV-2 genome sequences from GISAID, IEDB	To search for vaccine peptide sequences which include both B cell epitopes as well MHC ligands predicted to drive CD4+ and CD8+ T cell responses at high population frequencies.	Research article	8,008 SARS-CoV-2 genome sequences from GISAID, B cell epitope candidates derived from published preprint mapping/array studies and one unpublished PEPperCHIP® peptide array, SARS-CoV-2 S protein accessibility data, Immune Epitope Database (IEDB), published mass spectrometry and RNA-seq data.	Viral and host proteomics	A survey of the SARS-CoV-2 epitope landscape, along with a strategy for prioritizing both B and T cell epitopes for vaccine development, was obtained. From 58 initial candidates, three B cell epitope regions were identified. 292 CD8+, 616 CD4+ and 423 nested T cell epitopes were predicted.	NA	NA	NA	NA
33	PMID: 33068416	Structural analysis of SARS-CoV-2 genome and predictions of the human interactome	VIRUS CHARACTERIZATION	Interactome: Viral RNA and protein interactions	Vandelli A	Nucleic Acids Res.	2020	Virus Pathogen Resource, VIPR; www.viprbrc.org and NCBI genome database	To investigate possible interactions of SARS-CoV-2 RNA genome secondary structures with human proteins	Research article	2000 genomes of Coronaviruses including SARS-CoV-2	Viral genomics	Structural analysis of SARS-CoV-2 genome and predictions of the human interactome	NA	NA	NA	NA
34	PMID: 32780783	Global cataloguing of variations in untranslated regions of viral genome and prediction of key host RNA binding protein microRNA interactions modulating genome stability in SARS-CoV-2	VIRUS CHARACTERIZATION	Interactome: Viral RNA and protein interactions	Mukherjee M	PLoS One	2020	GISAID, RBPmap database, microRNAs database	To analyze the interactions between 5’ and 3’ untranslated SARS-CoV-2 regions and host RNA binding proteins and host microRNA	Research article	8595 genomes from GISAID	Viral genomics	Global cataloguing of variations in untranslated regions of viral genome and prediction of key host RNA binding protein microRNA interactions modulating genome stability in SARS-CoV-2.	NA	NA	NA	NA
35	PMID: 32297156	Computational Identification of Small Interfering RNA Targets in SARSCoV-2	VIRUS CHARACTERIZATION	Interactome: Viral RNA and protein interactions	Chen W	Virol Sin	2020	Virus Pathogen Resource, VIPR; www.viprbrc.org and NCBI genome database	To theoretical predict potential siRNA target in SARS-CoV-2 genome	Research letter	Representative SARS-COV-2 genome (MN908947 ) and the 2019nCoVR database available at https://bigd.big.ac.cn/ncov	SARS-CoV-2 genomics	Computational Identification of Small Interfering RNA Targets in SARSCoV-2.	NA	NA	NA	NA
36	PMID: 28216251	SARS-CoV-Encoded Small RNAs Contribute to Infection-Associated Lung Pathology	VIRUS CHARACTERIZATION	Interactome: Viral RNA and protein interactions	Morales L	Cell host microbe	2020	small RNA sequencing data reported in GEO	To find and address the relevance of small non-coding vRNAs in SARS-CoV pathology of the lung	Research article	RNAs from the lung of SARS-CoV infected mice	SARS-CoV-2, mouse and human genomics	SARS-CoV-Encoded Small RNAs Contribute to Infection-Associated Lung Pathology.	NA	NA	NA	SARS-CoV-2 infected mouse lung cells
37	PMID: 33349665	The SARS-CoV-2 RNA–protein interactome in infected human cells	VIRUS CHARACTERIZATION	Interactome: Viral RNA and protein interactions	Schmidt N	Nature Microbiology	2021	Molecular Signatures Database v.7.2, STRING	To study SARS-CoV-2 RNA interactome	Research article	Lysates of SARS-CoV-2 infected Huh7 cell line.	SARS-CoV-2 and human proteomics	The SARS-CoV-2 RNA–protein interactome in infected human cells.	NA	NA	NA	SARS-CoV-2 infected Huh7
38	PMID: 33052334	Systematic discovery and functional interrogation of SARS-CoV-2 viral RNA-host protein interactions during infection	VIRUS CHARACTERIZATION	Interactome: Viral RNA and protein interactions	Flynn RA	bioRxiv [Preprint]	2020	Cytoscape, and Gene Ontology database	To systematically discover possible functional interactions of SARS-CoV-2 viral RNA with host cells proteins	Research article	Lysates of SARS-CoV-2 infected Huh7.5 and VeroE6 cell lines.	SARS-CoV-2 and human proteomics	Systematic discovery and functional interrogation of SARS-CoV-2 viral RNA-host protein interactions during infection.	NA	NA	NA	SARS-CoV-2 infectedHuh7.5 and VeroE6 cell lines
39	PMID: 33147444	Genome-wide CRISPR Screens Reveal Host Factors Critical for SARS-CoV-2 Infection	VIRUS CHARACTERIZATION	Interactome: Viral RNA and protein interactions	Wei J	Cell	2021	The RNA-seq (accession GSE154784), ATAC-Seq (accession GSE154784) and ChIP-Seq data (accession GSE154761) available at NCBI GEO.	To identify host genes that regulate SARS-CoV-2 infection	Research article	Vero-E6- Cas9 cells	host genomics	Genome-wide CRISPR Screens Reveal Host Factors Critical for SARS-CoV-2 Infection.	NA	NA	NA	Vero-E6- Cas9 cells
40	PMID: 33263384	Comparative multiplexed interactomics of SARS-CoV-2 and homologous coronavirus non-structural proteins identifies unique and shared host-cell dependencies	VIRUS CHARACTERIZATION/Pathway	Interactome: Virus-host protein-protein interactions (PPI)	Davies JP	ACS Infect Dis	2020	Gene Expression Omnibus (GEO) database	To identify both unique and shared host cell protein binding partners for nsp2 and nsp4 from the three betacoronavirus strains and to compare the enrichment of common interactions across homologs from related strains	Research article	HEK293T cells transfected with viral protein expression constructs and interacting proteins were detected by immunoblotting for the FLAG-tag.	SARS-CoV-2 and human proteome	Comparative multiplexed interactomics of SARS-CoV-2 and homologous coronavirus non-structural proteins identifies unique and shared host-cell dependencies.	NA	NA	NA	betacoronavirus infected HEK293T (human, embrionic kidney)
41	PMID: 33103435	Computational Identification of Human Biological Processes and Protein Sequence Motifs Putatively Targeted by SARS- CoV-2 Proteins Using Protein-Protein Interaction Networks	VIRUS CHARACTERIZATION/Pathway	Interactome: Virus-host protein-protein interactions (PPI)	Nadeau R	J Proteome Res.	2020	Interactome of SARS-CoV-2 and human proteins published by Gordon et al, Nature 2020	To implement by in-depth computational analysis the interactome of SARS-CoV-2 and human proteins in infected HEK 293 cells published by Gordon to reveal processes that are potentially affected by the virus and putative protein binding sites	Research article	SARS_CoV-2 infected HEK 293 cells	SARS-CoV-2 and human proteome	Computational Identification of Human Biological Processes and Protein Sequence Motifs Putatively Targeted by SARS- CoV-2 Proteins Using Protein-Protein Interaction Networks	NA	NA	NA	Human embryonic kidney 293
42	PMID: 32811513	The current landscape of coronavirus-host protein- protein interactions	VIRUS CHARACTERIZATION	Interactome: Virus-host protein-protein interactions (PPI)	Perrin-Cocon L	J Transl Med.	2020	NCBI database	To find Coronavirus-host protein-protein interactions	Research article	Host and Coronavirus proteins	Viral and host proteome	The current landscape of coronavirus-host protein- protein interactions.	NA	NA	NA	NA
43	PMID: 32522207	COVID-19: Viral-host interactome analyzed by network based-approach 1 model to study pathogenesis	VIRUS CHARACTERIZATION/Pathway	Interactome: Virus-host protein-protein interactions (PPI)	Messina F	J Transl Med	2020	GISAID and NCBI database; STRING, BioGrid, InnateDB-All, IMEx, IntAct, MatrixDB, MBInfo, MINT, Reactome, Reactome-FIs, UniProt, 121 VirHostNet, BioData, CCSB Interactome Database; Protein Atlas expression database	The find the host interactome linked to the S-glycoprotein of SARS-CoV and MERS-CoV	Research article	259 Coronavirus sequences	Viral and host proteome	COVID-19: Viral-host interactome analyzed by network based-approach 1 model to study pathogenesis	NA	NA	NA	NA
44	PMID: 33206959	The IMEx coronavirus interactome: an evolving map of Coronaviridae-host molecular interactions	VIRUS CHARACTERIZATION/Pathway	Interactome: Virus-host protein-protein interactions (PPI)	Perfetto L	Database	2020	InAct database, Protein Atlas expression databse and Reactome	To build a curated dataset of physical molecular interactions between host and SARS-CoV viruses	Research article	4479 binary protein interactions between host and SARS-CoV-2, SARS-CoV-1 and other members of the Coronaviridae family extracted from 151 publications	Viral and host proteome	The IMEx coronavirus interactome: an evolving map of Coronaviridae-host molecular interactions	NA	NA	NA	NA
45	PMID: 33357464	Functional interrogation of a SARS-CoV-2 host protein interactome identifies unique and shared coronavirus host factors	VIRUS CHARACTERIZATION/Pathway	Interactome: multilayer (transcriptomics, proteomics) virus-host interactions	Hoffmann HH	Cell Host Microbe	2021	Cytoscape, NCBI GEO and Mendeley Data	To functionally interrogate by CRISPR analysis which of the Gordon SARS-CoV-2 host interacting proteins were essential for infection by SARS-CoV-2 virus as well as three seasonal human coronavirus of Huh7 cell lines, excluding genes that are likely to dominate the screen (e.g., the SARS-CoV-2 cellular receptor, ACE2)	Research article	Functional analysis of host factors required for SARS-CoV-2 infection by CRISPR analysis	sgRNAs targeting host protein coding gene involved in SARS-CoV-2 interactome	Virus-specific differences among human Coronaviruses were found in Rab GTPase requirements and glycosylphosphatidylinositol (GPI) anchor biosynthesis, whereas multiple pan-coronavirus factors were also identified involving cholesterol homeostasis.	NA	NA	NA	Huh7 cell line infected with SARS-Cov-2 at different time points
46	PMID: 33164753	Single-cell multiomic profiling of human lungs reveals cell-type-specific and age-dynamic control of SARS-CoV2 host genes	VIRUS CHARACTERIZATION	Interactome: multilayer (transcriptomics, proteomics) virus-host interactions	Wang A	Elife	2020	Processed data available for download using the web portal https://www.lungepigenome.org. Raw sequencing files has been submitted to Lung-Map Data Collecting Core and to dbGAP.	To interrogate chromatin accessibility and gene expression in non-diseased human lungs at single-cell resolution in order to identify candidate cis-regulatory elements (cCREs) that could control the expression of SARS-CoV2 host entry genes	Research article	scRNA transcriptomics and ATAC to find possible accessibility sites for regulation of SARS-CoV-2 entry gene transcription	human genomic and scRNAseq	Single-cell multiomic profiling of human lungs reveals cell-type-specific and age-dynamic control of SARS-CoV2 host genes.	NA	NA	NA	human lung cells
47	PMID: 32479746	Host-Viral Infection Maps Reveal Signatures of Severe COVID-19 Patients	VIRUS CHARACTERIZATION	Interactome: multilayer (transcriptomics, proteomics) virus-host interactions	Bost P	Cell	2020	GEO database	To characterize the in vivo crosstalk of SARS-CoV-2 with its human host on BALF samples from three mild and six severe COVID-19 patients	Research article	BAL from 3 mild and 6 severe COVID19 patients	scRNA-seq from human host	Host-Viral Infection Maps Reveal Signatures of Severe COVID-19 Patients.	NA	BaL	lung tissue	alveolar epithelial and immune cells
48	PMID: 32895641	Integrative Network Biology Framework Elucidates Molecular Mechanisms of SARS-CoV-2 Pathogenesis	VIRUS CHARACTERIZATION/Phenotypes	Interactome: multilayer (transcriptomics, proteomics) virus-host interactions	Kumar N	iScience	2020	GEO, HI-II-14, BioPlex, QUBIC, CoFrac and STRING databases	To generate Calu-3-specific human-SARS-CoV-2 interactome (CSI)	Research article	Multiomic approach (transcriptomic, proteomic data of SARS-CoV-2 infected cells	Viral and host proteome	Integrative Network Biology Framework Elucidates Molecular Mechanisms of SARS-CoV-2 Pathogenesis.	NA	NA	NA	Calu-3 cells
49	PMID: 32244779	Master Regulator Analysis of the SARS-CoV-2/Human Interactome	VIRUS CHARACTERIZATION/Pathway	Interactome: multilayer (transcriptomics, proteomics) virus-host interactions	Guzzi PH	J. Clin. Med	2020	Interactome decribed by Korkin et al, lung RNA-Seq dataset available by GTEX consortium and trascriptomic data avilable from human bronchial epithelial cells infected by SARS-CoV and by MERS-CoV	To predict, on the basis of the behavior of the other beta-coronaviruses (SARS-CoV and by MERS-CoV) how the SARS-CoV-2 - human proteins interactome could will be functionally affected by viral infection	Research article	Coexpression-based networks were generated using the corto algorithm with default parameters, freely available on the CRAN repository of R packages, using the SARS-CoV-2/human interactome proteins derived from the work of Korkin and the largest human lung RNA-Seq dataset available from the GTEX consortium. Master Regulator Analyses (MRA) were performed by comparing infected and mock samples in bo…	Viral and host transcriptomics and proteomics	Master Regulator Analysis of the SARS-CoV-2/Human Interactome	NA	NA	NA	NA
50	PMID: 32371892	COVID-19 Disease Map, building a computational repository of SARS-CoV-2 virus-host interaction mechanisms	VIRUS CHARACTERIZATION	Interactome: multilayer (transcriptomics, proteomics) virus-host interactions	Ostaszebski M	Sci Data	2020	Reactome, WikiPathways, IMEx Consortium, Pathway Commons, DisGeNET7, ELIXIR8	To build a comprehensive, standardized knowledge repository of SARS-CoV-2 virus-host interaction mechanisms, guided by input from domain experts and based on published work	Research article	To build a comprehensive, standardized knowledge repository of SARS-CoV-2 virus-host interaction mechanisms, guided by input from domain experts and based on published work.	Viral and host proteomics	COVID-19 Disease Map, building a computational repository of SARS-CoV-2 virus-host interaction mechanisms	NA	NA	NA	NA
51	PMID: 32142651	SARS-CoV-2 Cell Entry Depends on ACE2 and TMPRSS2 and Is Blocked by a Clinically Proven Protease Inhibitor.	VIRUS CHARACTERIZATION	Viral entry	Hoffmann M	Cell	2020 April
52	PMID: 33082294.	Neuropilin-1 is a host factor for SARS-CoV-2 infection.	VIRUS CHARACTERIZATION	Viral entry	Daly JL	. Science.	2020 Nov
53	PMID: 33082293	Neuropilin-1 facilitates SARS-CoV-2 cell entry and infectivity	VIRUS CHARACTERIZATION	Viral entry	Cantuti-Castelvetri	. Science.	2020 Nov
54	PMID: 33164751;	ACE2: Evidence of role as entry receptor for SARS-CoV-2 and implications in comorbidities.	VIRUS CHARACTERIZATION	Viral entry	Zamorano Cuervo N,	Elife.	2020 Nov
55	PMID: 32715618;	The protein expression profile of ACE2 in human tissues.	VIRUS CHARACTERIZATION	Viral entry	Hikmet F,	Mol Syst Biol.	2020 Jul
56	PMID: 32463365;	Knowledge synthesis of 100 million biomedical documents augments the deep expression profiling of coronavirus receptors.	VIRUS CHARACTERIZATION	Viral entry	Venkatakrishnan AJ,	Elife.	2020 May
57	PMID:32669955;	A comprehensive investigation of the mRNA and protein level of ACE2, the putative receptor of SARS-CoV-2, in human tissues and blood cells.	VIRUS CHARACTERIZATION	Viral entry	Wang Y,	nt J Med Sci	2020 Jun
58	PMID: 32662421;	Does the human placenta express the canonical cell entry mediators for SARS-CoV-2?	VIRUS CHARACTERIZATION	Viral entry	Pique-Regi R,	Elife.	2020 Jul
59	PMID: 32675206	Gene expression and <i>in situ</i> protein profiling of candidate SARS-CoV-2 receptors in human airway epithelial cells and lung tissue.	VIRUS CHARACTERIZATION	Viral entry	Aguiar JA,	Eur Respir J.	2020 Sep
60	PMID: 32413319;	HCA Lung Biological Network. Electronic address: lung-network@humancellatlas.org; HCA Lung Biological Network. SARS-CoV-2 Receptor ACE2 Is an Interferon-Stimulated Gene in Human Airway Epithelial Cells and Is Detected in Specific Cell Subsets across Tissues. .	VIRUS CHARACTERIZATION	Viral entry	Ziegler CGK	Cell	2020 May
61	PMID:32703421	Genetic variants that influence SARS-CoV-2 receptor TMPRSS2 expression among population cohorts from multiple continents.	VIRUS CHARACTERIZATION	Viral entry	Irham LM	Biochem Biophys Res Commun.	2020 Aug
62	PMID: 32410735	Interaction of the spike protein RBD from SARS-CoV-2 with ACE2: Similarity with SARS-CoV, hot-spot analysis and effect of the receptor polymorphism.	VIRUS CHARACTERIZATION	Viral entry	Othman H,	Biochem Biophys Res Commun	2020 Jun
63	PMID: 32946807	A Single-Cell RNA Expression Map of Human Coronavirus Entry Factors.	VIRUS CHARACTERIZATION	Viral entry	Singh M,	Cell Rep.	2020 Sep
64	PMID: 15654751.	The aromatic domain of the coronavirus class I viral fusion protein induces membrane permeabilization: putative role during viral entry.	VIRUS CHARACTERIZATION	Viral entry	Sainz B Jr,	Biochemistry.	2005 Jan
65	PMID: 32817270;	In situ structural analysis of SARS-CoV-2 spike reveals flexibility mediated by three hinges.	VIRUS CHARACTERIZATION	Viral entry	Turonová B,	Science.	2020 Oct
66	PMID: 32075877;	Cryo-EM structure of the 2019-nCoV spike in the prefusion conformation.	VIRUS CHARACTERIZATION	Viral entry	Wrapp D,	Science.	2020 Mar
67	PMID: 32155444;	Structure, Function, and Antigenicity of the SARS-CoV-2 Spike Glycoprotein.	VIRUS CHARACTERIZATION	Viral entry	Walls AC,	Cell.	2020 Apr
68	PMID:32790406	Does SARS-CoV-2 Bind to Human ACE2 More Strongly Than Does SARS-CoV?	VIRUS CHARACTERIZATION	Viral entry	Nguyen	J Phys Chem B	2020 Aug
69	PMID: 33556558	SARS-CoV-2 mutation 614G creates an elastase cleavage site enhancing its spread in high AAT-deficient regions.	VIRUS CHARACTERIZATION	Viral entry	Bhattacharyya C	Infect Genet Evol.	2021 July
70	PMID:32697968	Tracking Changes in SARS-CoV-2 Spike: Evidence that D614G Increases Infectivity of the COVID-19 Virus.	VIRUS CHARACTERIZATION	Viral entry	Korber B,	Cell.	2020 Aug
71	PMID: 33581803;	SARS-CoV-2 variants and ending the COVID-19 pandemic.	VIRUS CHARACTERIZATION	Viral entry	Fontanet A,	Lancet.	2021 Mar
72	PMID: 33621484	Circulating SARS-CoV-2 spike N439K variants maintain fitness while evading antibody-mediated immunity.	VIRUS CHARACTERIZATION	Viral entry	Thomson EC,	Cell.	2021 Mar
73	https://pubmed.ncbi.nlm.nih.gov/32695025/	Regulatory Cross Talk Between SARS-CoV-2 Receptor Binding and Replication Machinery in the Human Host	Viral entry/ Pathways	IN SILICO VIRUS-HOST INTERACTOMES	Ahmed SSSJ	Front Physiol.	2020	HPRD, Human Proteome Map, Proteomics DB, Human Protein Atlas, intarctome from Gordon at al., Human Proteinpedia, BioGRID, Intact	Reveal the SARS-CoV-2 driven host mechanism in human lung.	Article, in silico	Data bases derived data	Proteomic, interactomics (Host-Viral)	SARS-CoV-2 Interacting Host Proteins (Host protein involved in the receptor-mediated network): ATP6V1A, AP3B1, STOM, and ZDHHC5. Molecular Enrichment: a. High enrichment: immune mechanism (R-HSA-168256), signal transduction (R-HSA-162582), metabolism of proteins (R-HSA-392499), metabolism of RNA (R-HSA-8953854), transcription machinery (GO:0001098), vesicle-mediated transport (R-HSA-5653656), met…	NaN	In Silico	Human Lung	High through-put experimental data, human protein interactome and SARS-CoV-2
74	https://pubmed.ncbi.nlm.nih.gov/20392858/	Quantitative proteomics analysis reveals BAG3 as a potential target to suppress severe acute respiratory syndrome coronavirus replication	Pathways	PROTEOMICS ON IN VITRO INFECTIONS	Zhang L	J Virol	2010	Panther	Identify host proteins important for SARS-CoV-1 RNA replication	Article	Quantitative proteomic (SILAC combined with LC-MS/MS)	Proteomic, global proteome (Host-viral)	1. Upregulated proteins (BAG3 and 14-3-3) and pathways (apoptosis: R-HSA-109581, autophagy: R-HSA-9612973, signal transduction: R-HSA-162582, and cell cycle: R-HSA-1640170. 2. Downregulated proteins (RPS19, RPL18, RPL27A, RPL36, EIF2S1, EIF5B, EIF4A2, - Cdc42 and RhoA ) and pathways (ribosomal complexes: R-HSA-72392 and R-HSA-72499), regulation of translational initiation (GO:0006446), RHO GTPase…	NaN	Cell culture	NaN	BHK21 (baby hamster kidney) w/o SARS-CoV-1 Replicon
75	https://pubmed.ncbi.nlm.nih.gov/32691695/	Dysregulation in Akt/mTOR/HIF-1 signaling identified by proteo-transcriptomics of SARS-CoV-2 infected cells.	Pathways	TRANSCRIPTOMICS AND PROTEOMICS ON IN VITRO INFECTIONS	Appelberg S	Emerg Microbes Infect	2020	NaN	Integrative proteo-transcriptomics analysis in SARSCoV-2 infected Huh7 cells	Article	RNAseq Illumina and LC-MS/MS TMT 16-plex	Proteomic and trascriptomics (Host-Viral)	Upregulated pathways: cell proliferation (GO:0008283) and apoptosis (R-HSA-109581), such as ErbB (GO:0038127), PI3K-Akt (R-HSA-198203), HIF-1 (GO:0097411), and mTOR signaling (R-HSA-165159), and pathways that are related to innate immune responses (R-HSA-168249) such as TNF (R-HSA-75893), NOD-like receptor (NLR) ( R-HSA-168638) and RIG-I signaling (GO:0039529). platelet activation (R-HSA-76002), …	NaN	Cell culture	NaN	Huh7 cell line infected with SARS-Cov-2 at different time points
76	https://pubmed.ncbi.nlm.nih.gov/32971089/	Integrative transcriptomics analysis of lung epithelial cells and identification of repurposable drug candidates for COVID-19	Pathways	IN SILICO TRANSCRIPTOMICS	Islam T	Eur J Pharmacol	2020	Gene Expression Omnibus (GEO)	Integrative analysis of transcriptomic RNA-seq data of COVID-19 to detect differentially expressed genes.	Article	Gene ontology-based pathway enrichment analysis and protein-protein interaction (PPI) network analysis was also conducted and revealed hub genes. (In silico analysis)	Transcriptomics in the host, RNA seq data (Host-Viral)	1. differentially expressed gene, biological process: cytokine-mediated signaling pathway (GO:0019221), response to other organisms (GO:0051707), response to external biotic stimulus (GO:0043207), and defense response (GO:0006952). 2. The important pathways showed enriched pathways namely, cytokine signaling in the immune system (R-HSA-1280215), interleukin-10 signaling (R-HSA-6783783), immune sy…	NaN	NaN	Lung	lung epithelial cells, infected with SARS-CoV-2 (A459, Caco-2)
77	https://pubmed.ncbi.nlm.nih.gov/33060197/	Comparative host-coronavirus protein interaction networks reveal pan-viral disease mechanisms	Pathways	PROTEOMICS AND GENETIC SCREEN ON IN VITRO INFECTIONS	Gordon DE	Science	2020	NaN	1. Map the virus-host protein-protein interactions for SARS-CoV-2. SARS-CoV-1 and MERS-CoV. 2. prioritize functionally-relevant host factors and structurally characterized one virus-host interaction	Article	Each gene of SARS-CoV-1 expressed in HEK293T cells and affinity purified (AP) and LC/MS-MS, and high-confidence interactors were identified by mass spectrometry (MS) and compare with SARS-CoV-2 interactome	1. Interactome, proteomics 2. Genetic screens: RNA (siRNA) and CRISPR-based knockouts	Interactomes: 1. all three viruses: Ribosome biogenesis (GO:0042254), regulation of RNA metabolism (GO:0051252), endosomal (GO:0016197) and Golgi vesicle transport (GO:0048193), nuclear envelope (GO:0005635), proteasomal catabolism (GO:0010498), cellular response to heat (R-HSA-3371556), and regulation of intracellular protein transpor (GO:0033157)t. Casein kinase II (GO:0005956) and RNA processi…	NaN	Cell culture	NaN	HEK293T cells expressing each protein of SARS-CoV-1, SARS-CoV-2 and MERS (interactome). knockdowns in A549-ACE2 cells (siRNA) and Caco-2 cells (CRISPR-based knockouts)
78	https://pubmed.ncbi.nlm.nih.gov/33259812/	Actionable Cytopathogenic Host Responses of Human Alveolar Type 2 Cells to SARS-CoV-2	Pathways	PROTEOMICS ON IN VITRO INFECTIONS	Hekman RM	Mol Cell	2020	NaN	Quantitative phosphoproteomic and global proteome on iAT2s and comparing with different cell lines (A549, Caco-2, VERO-6)	Article	pluripotent stem cell-derived AT2s (iAT2s) infected with SARS-CoV-2 at air-liquid interface (ALI). 3D culture lung system	Quantitative temporal phospho/proteomic analysis following SARS-CoV-2 infection	1 GENERAL. RNA processing (GO:0006396), translation (GO:0006412), metabolism (R-HSA-1430728), nuclear integrity (GO:0017056), protein trafficking, and cytoskeletal (GO:0007010)-microtubule (GO:0031122) organization, leading to cell cycle (R-HSA-1640170) arrest, genotoxic stress (GO:0006974), and innate immunity (R-HSA-168249). 2. PROTEOME: 1h post infection): a. Enriched in factors previously tie…	NaN	3D cell culture	Lung	pluripotent stem cell-derived AT2s (iAT2s) infected with SARS-CoV-2 at air-liquid interface (ALI) at 4 time points (1, 3, 6, and 24 hpi).
79	https://pubmed.ncbi.nlm.nih.gov/32408336/	Proteomics of SARS-CoV-2-infected host cells reveals therapy targets.	Pathways	TRANSCRIPTOMICS AND PROTEOMICS ON IN VITRO INFECTIONS	Bojkova D	Nature	2020	NaN	Obtain an unbiased profile of the cellular response to SARS-CoV-2 infection in human cells	Article	Quantitative translatome and proteome of Caco-2 cells infected with SARS-CoV-2	Proteomic, transcriptomics (Host-Viral)	1. Transcriptomics data: Increases in the translation machinery (R-HSA-72766). Translation inhibitors prevented SARS-CoV-2 replication in cells. 2. Proteomic data: reduced cholesterol metabolism (GO:0008203); increased RNA-modifying proteins, such as spliceosome components (GO:0005681), and carbon metabolism (GO:0018885). 3. Kinetic analysis: nucleic acid metabolism (GO:0090304) sub-pathways and …	NaN	Cell Culture	NaN	Adenocarcinoma, colon, human derived cell line: Caco-2 infected with SARS-CoV-2
80	https://pubmed.ncbi.nlm.nih.gov/32645325/	The Global Phosphorylation Landscape of SARS-CoV-2 Infection	Pathways	PROTEOMICS ON IN VITRO INFECTIONS	Bouhaddou M	Cell	2020	NaN	Global phosphorylation and protein abundance landscape of SARS-CoV-2 infection, map phosphorylation changes to disrupted kinases and pathways	Article	Quantitative mass spectrometry-based phosphoproteomics	Proteomic of phosphorylation	1. Global Proteome: Proteins significantly increased in abundance upon infection are SARS-CoV-2 viral proteins. By contrast, the majority of host proteins decreased in abundance: many are involved in platelet regulation (R-HSA-114608, R-HSA-418346), thrombosis, and prevention of blood coagulation (APOH, CD9, TSPAN14, AHSG, SERPINA1, and A2M) (COVID-19, thrombosis and anticoagulation_Homo sapiens,…	NaN	Cell culture	NaN	SARS-CoV-2 infected Vero E6 cells
81	https://www.biorxiv.org/content/10.1101/2020.06.17.156455v1	Multi-level proteomics reveals host-perturbation strategies of SARS-CoV-2 and SARS-CoV	Pathways	PROTEOMIC AND INTERACTOMICS IN VITRO	Stukalov A	Pre-print	2020	NaN	Understand how SARS-CoV-2 and related coronaviruses manipulate the host by characterizing (1) interactome, (2) proteome and (3) signaling processes in a systems-wide manner	Article	A549 individually expressing SARS-CoV-1 or SARS-CoV-2 gene subjected to several proteomic analysis.	1) AP-MS and of each SARS-CoV-1 and SARS-CoV-2 bait. 2) Proteome analysis of A549 cells expressing the 54 individual viral proteins. 3) ACE2-expressing A549 were infected with SARS-CoV-2, and profiled the impact of viral infection on mRNA transcription, protein abundance, ubiquitination and phosphorylation in a time-resolved manner.	1. SARS-CoV-2 targets a number of key cellular regulators involved in innate immunity (R-HSA-168249) (ORF7b- MAVS, -UNC93B1), stress response components (R-HSA-2262752) (N-HSPA1A) and DNA damage response mediators (ORF7a-ATM, -ATR). ORF8 of SARS-CoV-2, but not its SARS-CoV homolog, binds specifically to the TGFB1 (R-HSA-170838)-LTBP1 (R-HSA-8956770) complex. 2. ORF9b of SARS-CoV-2 leads to a dysr…	NaN	Cell culture	NaN	A549 lung carcinoma cells were transduced with lentiviruses expressing individual HA-tagged viral proteins
82	https://pubmed.ncbi.nlm.nih.gov/20478047/	Interactions of SARS coronavirus nucleocapsid protein with the host cell proteasome subunit p42	Pathways	INTERACTOMICS	Wang Q	Virol J	2010	NaN	Identify host proteins interacting with SARS-CoV-1 NP	Article	SARS-CoV-1 NP GST-pulldown	Proteomic, interactomics (Host-viral)	NP binds p42, a protease regulatory subunit S10B of the 26S proteasome; pathways (26S proteasome: R-HSA-68819, R-HSA-8852135)	NaN	Cell culture	NaN	2BS cells expressing NP of SARS-CoV-1
83	https://pubmed.ncbi.nlm.nih.gov/32838362/	Virus-Host Interactome and Proteomic Survey Reveal Potential Virulence Factors Influencing SARS-CoV-2 Pathogenesis	Pathways/host signature	INTERACTOMICS	Li J	Med	2021	NaN	Investigate molecular mechanisms of SARS-CoV-2 pathogenesis	Article	Intraviral interactions (1. Y2H and mammalian 2H ) and host-protein interactions (express each SARS-CoV-2 encoded gene ) AP and LC-MS/MS	Proteomic, interactomics (Host-Viral)	Pathways: ATP biosynthesis (GO:0006754) and metabolic processes (R-HSA-1430728) (M), mRNA transport (GO:0051028) (N), melanoma differentiation-associated protein 5 (MDA5, R-HSA-913536) and retinoic acid-inducible gene I (RIG-I, R-HSA-168917) (R-HSA-936436): RNA sensing signaling (nsp1), nucleotide-excision repair (nsp4) (R-HSA-5696398), protein methylation (R-HSA-8876725) and alkylation (GO:00082…	NaN	Cell culture	NaN	Each SARS-CoV-2 gene expressed with N-terminal 3xFLAG epitope in HEK293 (Human Embryonic Kidney 293) cells
84	https://pubmed.ncbi.nlm.nih.gov/32575076/	Re-analysis of SARS-CoV-2-infected host cell proteomics time-course data by impact pathway analysis and network analysis: a potential link with inflammatory response	Pathways	IN SILICO PROTEOMIC	Bock JO	Aging	2020	ReactomeFI	Propose overrepresented pathways and iPathwayGuide software to analyze implicated pathways	Article, in silico	Re-analyze the cellular mechanisms altered upon viral infection by impact pathways analysis and network analysis	Publicly available proteomics data from Bojkova et al. (Host-Viral)	Trascriptional misregulation in cancer; proteoglycans in cancer (R-HSA-3000178); Axon guidance (R-HSA-422475); linoleic acid metabolism (R-HSA-2046105); neomycin, kanamycin, gentamicin biosynthesis (GO:1901156 and GO:1901131); neuroactive ligand-receptor interaction (R-HSA-112316 and R-HSA-5632681); hematopoietic cell lineage (GO:0002244); complement and coagulation cascade (R-HSA-166658 and R-HS…	NaN	Data from cell culture (Caco-2 infected with SARS-CoV-2) by Bojkova D et al.	NaN	Publicly available proteomics data from Bojkova et al. (Caco-2 )
85	https://pubmed.ncbi.nlm.nih.gov/32591346/	Data, Reagents, Assays and Merits of Proteomics for SARS-CoV-2 Research and Testing.	Pathways	PROTEOMICS ON IN VITRO INFECTIONS	Zecha J	Mol Cell Proteomics	2020	NaN	In depth proteomes of 4 SARS-CoV-2 cell line models	Article	Proteomic response of Vero E6, Calu-3, Caco-2 and A549 cell lines to SARS-CoV-2 infection	Proteomic (Host-Viral)	G1/S specific cyclin CCND1 (R-HSA-69206) and the transcription factor HIF1A (R-HSA-1234158) – together with several other cell cycle regulators (R-HSA-1640170) and mediators of oxidative stress (GO:0006979) – were strongly down-regulated at high viral loads. Decrease in expression of several proteins involved in innate immunity (R-HSA-168249) such as the cytokine SPP1 ( R-HSA-1280215), the growth…	NaN	Cell Culture	NaN	Vero E6, Calu-3, Caco-2 and A549 cell lines to SARS-CoV-2 infection
86	https://pubmed.ncbi.nlm.nih.gov/32619390/	Shotgun proteomics analysis of SARS-CoV-2-infected cells and how it can optimize whole viral particle antigen production for vaccines	Pathways	PROTEOMICS ON IN VITRO INFECTIONS	Grenga L	Emerg Microbes Infect	2020	NaN	Analyse the changes occurring in the host cell proteome following SARS-CoV-2 infection	Article	shotgun tandem mass spectrometry	Proteomic (Host-Viral)	Activated pathways: membrane trafficking (R-HSA-199991) and protein pre-processing in the endoplasmic reticulum (GO:0016485), mRNA processing/splicing via spliceosome (GO:0006397), cornification (GO:0070268) and ECM (Extra Cellular Matrix) regulators (R-HSA-1474244), clathrin-mediated endocytosis (R-HSA-8856828), vesicle-mediated transport (R-HSA-5653656), RNA modifiers (spliceosome components (G…	NaN	Cell culture	NaN	Vero E6 cells infected with SARS-Cov-2 (different time points and MOI)
87	DOI:https://doi.org/10.1016/j.cell.2020.04.026	Imbalanced Host Response to SARS-CoV-2 Drives Development of COVID-19	host signature/Phenotypes	Host signature	Blanco-Melo	Cell	2020		characterize the transcriptional response to SARS-CoV-2 and determine how it compares with common respiratory viruses, including influenza A virus	Research Article	1.human bronchial epithelial (NHBE) cells 2.Animal studies 3. Human studies (post-mortem lung samples from COVID-19-positive patients- uninfected individuals-serum samples of covid-19 patients)	proteomic and transcriptomic	low levels of type I and III interferons juxtaposed to elevated chemokines and high expression of IL-6 2.significant increase in circulating IL-6, IL1RA, CCL2, CCL8 CXCL2, CXCL8, CXCL9, and CXCL16 levels.		Cell culture, Systemic	serum samples	human bronchial epithelial (NHBE) cells
88	https://pubmed.ncbi.nlm.nih.gov/32788344/	Serum Protein Profiling Reveals a Landscape of Inflammation and Immune Signaling in Early-stage COVID-19 Infection	Pathways/host signature/phenotypes	Host signature	Hou X	Mol Cell Proteomics	2020		comprehensive changes of serum proteins in COVID-19 patients throughout the SARS-CoV-2 infection	Research article	early COVID-19 (n = 15) and influenza (n = 13) patients	proteomics, transcriptome	activation of viral infection pathways (MAPK, ERK1/ERK2, JAK-STAT, PI3K) occurs in acute COVID-19 infection. The expression changes of cytokines (i.e. IL6, IL17, CCL2) indicate that pro-inflammation may occur in early stages of SARSCoV-2 infection. Neutrophil degranulation, complement cascade, and coagulation cascades were down-regulated in early COVID-19 infection (C1R, C7). The CCL2- and CXCL10…	A	systemic	blood	serum
89	https://pubmed.ncbi.nlm.nih.gov/32661059/	Impaired type I interferon activity and inflammatory responses in severe COVID-19 patients.	host signature/Phenotypes	Host signature	Hadjadj	Science	2020		To investigate the immunological transcriptional signatures that characterize disease severity.	Research Article	COVID-19 with different severity (n = 50) and healthy controls (n = 18)	direct probe hybridization	1. striking downregulation of IFN-stimulated genes (ISGs) (such as MX1, IFITM1, and IFIT2) in critical SARSCoV-2 patients. 2. increased expression of IL-6–induced genes (IL6R, SOCS3, and STAT3). 3. increased expression of exhaustion related genes—such as BATF, IRF4, and CD274— with disease severity	M, S	systemic, blood	blood	monocytes, B and T lymphocytes, natural killer (NK) cells, plasmablast (PB)
90	https://pubmed.ncbi.nlm.nih.gov/33171100/	Multi-Omics Resolves a Sharp Disease-State Shift between Mild and Moderate COVID-19	Pathways/host signature	Host signature	Su Y	Cell	2020		computational methods to integrate clinical observations, single-cell characterizations, and plasma analytics, to develop a comprehensive and integrated view of COVID-19 during the week following initial diagnosis.	Research article	139 COVID-19 patients and 258 healthy donors	multi-omic including proteomic, metabolomic, and single cell trascriptomic and proteomic, after clinical diagnosis (time = T1), and a few days later (T2).	Proteomic data: upregulation of pro-inflammatory cytokines (e.g., CXCL6), proteins associated with immune cell activation (e.g., CD244 and CD40) in COVID-19 compared to healthies. Identified a trend in the upregulation of CCL7, IL-10, and IL-6 between moderate and severe disease. Metabolomic data: upregulation of metabolites, including molecules associated with amino acid, and carbohydrate metabo…	mild, moderate , severe	Systemic	Blood	PBMC
91	https://pubmed.ncbi.nlm.nih.gov/33239683/	Longitudinal proteomic profiling reveals increased early inflammation and sustained apoptosis proteins in severe COVID-19	Pathways/host signature	Host signature	Haljasmägi L	Scientific Reports	2020		underlying host factors and markers for disease severity	Research article	40 hospitalized COVID-19 patients	proteomics	While essentially all patients displayed SARS-CoV-2-specific antibodies and virus-neutralization capacity within 12–15 days, a rapid, mostly transient upregulation of selective inflammatory markers including IL-6, CXCL10, CXCL11, IFNγ, IL-10, and monocyte-attracting CCL2, CCL7 and CCL8, was particularly evident in ICU patients. In addition, there was consistent and sustained upregulation of apopt…	M,S	systemic	blood	plasma
92	https://pubmed.ncbi.nlm.nih.gov/32619549/	Ultra-High-Throughput Clinical Proteomics Reveals Classifiers of COVID-19 Infection	Pathways/host signature	Host signature	Messner CB	Cell Systems	2020		To identify biomarkers differently expressed on the basis of disease severity	Research article	199 sera from early hospitalized cases of SARS-CoV-2	MS-based proteomics	27 biomarkers are differentially expressed between WHO severity grades for COVID-19. They include complement factors, the coagulation system, inflammation modulators, and pro-inflammatory factors upstream and downstream of interleukin 6. Factors: A1BG, ACTB;ACTG1, ALB, APOA1, APOC1, C1R, C1S, C8A, CD14, CFB, CFH, CFI [complement factor I], CRP, FGA, FGB, FGG [fibrinogen alpha, beta, and gamma cha…	different severity score	systemic	serum samples	serum
93	https://pubmed.ncbi.nlm.nih.gov/33128875/	Plasma Proteomics Identify Biomarkers and Pathogenesis of COVID-19	Pathways/host signature	Host signature	Shu Ting	Immunity	2020		To identify biomarkers able to predict diseases severity by profiling plasma proteomics of COVID-19 cases at distinct symptoms and time points	Research article	Cohort 1: COVID-19 patients (cohort 1), including 5 patients with fatal (F) outcome, 7 patients diagnosed as severe (S) symptoms, and 10 patients diagnosed as mild (M) symptoms. Fatal patients were sampled at different time point from the admission and the death. Recovered patients were sampled at the diseases peak and at discharge. 8 healthy donors were used as control; Cohort 2: To validate dat…	Quantitative proteomics of the plasma samples severe/fatal disease; Gene Ontology (GO) nd Genomes (KEGG) pathway enrichment analyses to define pathways; a new computational pipeline named Prioritization of Optimal biomarker Combinations for COVID-19 (POC-19) for identifying potential biomarker combinations to classify COVID-19 cases as well as a set of biomarker combinations that could accurately…	A total of 195 differentially expressed proteins (DEPs) were identified under this condition, and the degree of differential expression of DEPs was reduced in M group compared with S or F group; The GO terms and KEGG pathways of DEPs were highly enriched in processes involved in inflammation, immune cell migration and degranulation, complement system, coagulation cascades, and energy metabolism; …	plasma	plasma	plasma	plasma
94	/pubmed/32492406	Proteomic and Metabolomic Characterization of COVID-19 Patient Sera	Pathways/Phenotypes	Plasma	Shen B	Cell	2020	https://www.iprox.org/ (IPX0002106000 and IPX0002171000)	To identify protein and metabolite changes in the sera of severe COVID-19 patients, which might be used in selection of potential blood biomarkers for severity evaluation	Research article	Patients: 28 severe COVID-19 patients, 28 healthy subjects, 25 non-COVID-19 patients with similar clinical characteristics as COVID-19 patients, 25 non-severe COVID-19 patients. Samples: Serum. Data acquisition.	Proteomics and Metabolomics	molecular changes in the sera of COVID-19 patients compared to other groups implicating dysregulation of macrophage, platelet degranulation, complement system pathways, and massive metabolic suppression.	ALL	Systemic	Sera
95	/pubmed/33096026	Large-Scale Multi-omic Analysis of COVID-19 Severity	Pathways	Plasma	Overmyer KA	Cell Systems	2021	MassIVE: MSV000085703 https://doi.org/10.25345/C5F74G GEO: GSE157103 https://www.ncbi.nlm.nih.gov/geo/query/acc.cgi?acc=GSE157103	biomolecules strongly associated with COVID-19 status and severity	Research article	Patients and samples: blood samples from 128 adult patients. Patients who tested positive (n = 102) and negative (n = 26) for the virus. COVID-19: Non-ICU n = 51, ICU n = 51. Non-COVID-19: Non-ICU n = 10 ICU n = 16	Transcriptomics, proteomics, metabolomics, and lipidomics	219 diverse biomolecules were strongly associated with COVID-19 status and severity and pointed to dysregulation of processes related to lipid transport, blood coagulation, acute phase response, endotheliopathy, and neutrophil degranulation in this disease	ALL	Systemic	Blood samples
96	https://pubmed.ncbi.nlm.nih.gov/33140861/	Blood molecular markers associated with COVID-19 immunopathology and multi-organ damage	Pathways/host signature/phenotypes	Host signature	Chen YM	The EMBO Journal	2020		explore the molecular pathophysiology associated with SarsCoV2 infection	Research article	66 Sars-CoV2 infected patients, 55 (49 mild and 6 severe) discarged, 5 (1 mild and 4 severe) on treatment, 6 died.	multi-omics approach employing cutting-edge transcriptomic, proteomic, and metabolomic technologies	proteomic analysis: activation of the HIF-1 signaling pathway and reactive oxygen species metabolic processes . decline of brain-enhanced proteins regulating neurotransmitter synthesis and numbers of neurotransmitter receptors (HTRA3, GRIK3, and GRIA3). Downregulation of Liver-enhanced proteins in mild and severe patients. Heart-specific proteins related to cardiac muscle contraction and oxidativ…		Systemic	Blood	Leukocytes
97	/pubmed/32786691	Serum Proteomics in COVID-19 Patients: Altered Coagulation and Complement Status as a Function of IL-6 Level	Pathways/Phenotypes	Plasma	D'Alessandro A	J Proteome Res.	2020	ProteomeXchange with identifier PXD020601.	proteomics analysis of sera from COVID-19 patients, stratified by circulating levels of IL-6, and correlated to markers of inflammation and renal function.	Research article	Sera from 33 COVID-19-positive patients, as determined by SARS-CoV-2 nucleic acid testing of nasopharyngeal swabs; the severity of the disease was inferred from serum levels of IL-6, which were determined by CLIA certified ELISA-based measurements. Control group included 16 subjects, all of whom were SARS-CoV-2 negative by nasopharyngeal swab at the time of the blood draw. Some patients in this g…	Proteomics	As a function of IL-6 levels, we identified significant dysregulation in serum levels of various coagulation factors, accompanied by increased levels of antifibrinolytic components, including several serine protease inhibitors (SERPINs). These were accompanied by up-regulation of the complement cascade and antimicrobial enzymes, especially in subjects with the highest levels of IL-6, which is con…	ALL	Systemic	Serum
98	https://pubmed.ncbi.nlm.nih.gov/33597532/	Dysregulated transcriptional responses to SARS-CoV-2 in the periphery	host signature	Host signature	McClain MT	MedRxive/Nat Commun	2020/2021		to define unique components of the host immune response to SarsCoV2	Research article	46 patients with SARS-CoV-2 infection with mild/moderate/severe disease. Banked blood samples from patients with acute respiratory infection (ARI) due to seasonal coronavirus (n = 49), influenza (n = 17) or bacterial pneumonia (n = 23), and matched healthy controls (n = 19).	RNA sequencing	Upregulation of LY6E, OASL, IFI27, IFI6, and downregulation of RSAD2, IFIT2, CCL2, LAMP3 in SARS-CoV-2 infection. Dysregulation of a genomic signature of VTE28 (‘thrombosis’) and increased expression of thrombotic pathway genes in a subset of early COVID-19 cases including prekallikrein (KLKB1), Factor 12 (F12), the plasminogen activator inhibitor (SERPINE1), along with decreased expression of an…	M, S	Systemic	Blood	PBMC
99	https://pubmed.ncbi.nlm.nih.gov/32747830/	Immune complement and coagulation dysfunction in adverse outcomes of SARS-CoV-2 infection	host signature	Host signature	Ramlall V	Nat. Med	2020	UK Biobank	explore if conditions associated with dysregulation of the complement or coagulation systems impact adverse clinical outcomes associated with SARS-CoV-2	Research article	650 subjects, 388 SarsCoV2+ stratified into ‘positive’, ‘low’, ‘medium’ or ‘high’ based on viral load	whole genome RNA sequencing	NP swab: induction of genes related to pathways with inflammatory_response, interferon_alpha_response, and ‘IL6_JAK_STAT3_signaling. SARS-CoV-2 infection induces robust activation of the complement cascade, with increasing enrichment and significance with viral load. Genetic analysis: Variant rs72729504 is associated with increased risk of adverse clinical outcome. Identified 4 variants (rs455748…		URTI	nasopharyngeal swab	nasopharyngeal swab
100	/pubmed/33043283	SARS-CoV-2 Infection Dysregulates the Metabolomic and Lipidomic Profiles of Serum	Pathways/Phenotypes	Plasma	Bruzzone C	iScience	2020	Mendeley Data, V1, doi: 10.17632/3h96n97xrb.1	information on how SARS-CoV-2 affects metabolism	Research article	Patients and samples: Serum profile of 398 COVID-19 acute phase patients by NMR spectroscopy. A cohort of sera from 280 individuals of the working population from the same geographical region, but collected in pre-COVID times.	Metabolomics and lipidomics	The lipidomic analysis unraveled a pathogenic redistribution of the lipoprotein particle size and composition to increase the atherosclerotic risk. In turn, metabolomic analysis reveals abnormally high levels of ketone bodies (acetoacetic acid, 3-hydroxybutyric acid, and acetone) and 2-hydroxybutyric acid, a readout of hepatic glutathione synthesis and marker of oxidative stress.	ALL	Systemic	Serum
101	/pubmed/33207699	Large-Scale Plasma Analysis Revealed New Mechanisms and Molecules Associated with the Host Response to SARS-CoV-2	Pathways/Phenotypes	Plasma	Barberis E	Int J Mol Sci.	2020	EMBL-EBI MetaboLights database with the identifier MTBLS1866	Understanding of Coronavirus Disease 2019 (COVID-19) pathogenesis and the development of therapeutic strategies to Predict Antiviral Drug Efficacy in COVID-19	Research article	plasma samples of 161 subjects, 103 of whom were infected with SARS-CoV-2.	metabolomics and lipidomics	Several circulating lipids act as potential biomarkers, such as phosphatidylcholine 14:0_22:6, phosphatidylcholine 16:1_22:6, and phosphatidylethanolamine 18:1_20:4. Triglycerides and free fatty acids, especially arachidonic acid and oleic acid, were well correlated to the severity of the disease. An untargeted analysis of non-critical COVID-19 patients identified a strong alteration of lipids an…	ALL	Systemic	Plasma
102	/pubmed/32610096	Omics-Driven Systems Interrogation of Metabolic Dysregulation in COVID-19 Pathogenesis	Pathways	Plasma	Song J-W	Cell Metabolism	2020	http://dx.doi.org/10.17632/6z5zkzb3hv.3	To identify plasma metabolites that distinguish COVID-19 patients from healthy controls and correlate with disease severity.	Research article	Patients: 26 healthy individuals, Mild group (n = 18), moderate group (n = 19); severe group (n = 13). Samples: Plasma and Exosomes.	Lipidomics and metabolomics	Plasma monosialodihexosyl gangliosides (GM3s) were negatively correlated with CD4+ T cell count in COVID-19 patients, and GM3-enriched exosomes were positively correlated with disease severity.	ALL	Systemic	Plasma
103	/pubmed/33103907	Evidence of Structural Protein Damage and Membrane Lipid Remodeling in Red Blood Cells from COVID-19 Patients	Pathways	Plasma	Thomas T	J Proteome Res.	2020	ProteomeXchange with the identifier no. PXD022013, accessible at the following link: https://massive.ucsd.edu/ProteoSAFe/dataset.jsp?task=02b4fa2ccaaa411988eb8059c6a45544.	Characterization of severity of hypoxemia in COVID-19 patients	Research article	Red Blood Cells from 23 healthy subjects and 29 molecularly diagnosed COVID-19 patients.	metabolomics, proteomics, and lipidomics	RBCs from COVID-19 patients had increased levels of glycolytic intermediates, accompanied by oxidation and fragmentation of ankyrin, spectrin beta, and the N-terminal cytosolic domain of band 3 (AE1). Significantly altered lipid metabolism was also observed, in particular, short- and medium-chain saturated fatty acids, acyl-carnitines, and sphingolipids. Nonetheless, there were no alterations of …	ALL	Systemic	Blood	Red Blood Cells
104	/pubmed/32806897	Integrative Modeling of Quantitative Plasma Lipoprotein, Metabolic, and Amino Acid Data Reveals a Multiorgan Pathological Signature of SARS-CoV-2 Infection	Pathways	Plasma	Kimhofer T	J Proteome Res.	2020	EMBL-EBI MetaboLights database with the identifier MTBLS2014. The complete data set can be accessed via https://www.ebi.ac.uk/metabolights/MTBLS2014.	Metabolic effects of severe acute respiratory syndrome coronavirus 2 (SARS-CoV-2) infection on human blood plasma	Research article	Patients: The full cohort was comprised of 42 individuals. SARS-CoV-2 RNA positive-tested patients presented with symptoms including fever, cough, shortness of breath and fatigue. Samples: Human blood plasma.	Metabolomics (NMR and Mass Spectrometry	Key discriminant metabolites included markers of inflammation including elevated α-1-acid glycoprotein and an increased kynurenine/tryptophan ratio. There was also an abnormal lipoprotein, glucose, and amino acid signature consistent with diabetes and coronary artery disease (low total and HDL Apolipoprotein A1, low HDL triglycerides, high LDL and VLDL triglycerides), plus multiple highly signifi…	ALL	Systemic	Plasma
105	https://pubmed.ncbi.nlm.nih.gov/33296687/	Longitudinal Multi-omics Analyses Identify Responses of Megakaryocytes, Erythroid Cells, and Plasmablasts as Hallmarks of Severe COVID-19	Host Signature	Host signature	Bernardes	Immunity	2020	GEO database (GSE161777), GEO database (GSE161678, FastGenomics (https://beta.fastgenomics.org/p/565003).	To explore COVID-19 disease trajectories by performing longitudinal multi-omics analyses	Research Article	Cohort 1: COVID-19 n = 13 (+1 recovery control), Healthy control n = 14. Cohort 2: COVID-19 n = 18, Healthy control n = 18. Cohort 3: COVID-19 n = 40. longitudinal peripheral blood samples of hospitalized COVID-19 patients	scRNA-seq , bulk mRNA sequencing , BCR amplicon sequencing	1. suppression of human leukocyte antigen-DR (HLA-DR) expression in the critical phase. 2. early changes comprised increase of immunoglobulin transcripts (IGHA1 and IGHG1) and lactoferrin (LTF). 3. Genes involved in IL-1b and vasodilatory signaling were highly expressed during the incremental trajectory. 4. strong increase in IFN-related transcripts during the peak of disease activity, but suppre…	M, S	systemic, blood	blood	monocytes, proliferative lymphocytes, natural killer (NK) cells, B cells, plasmablast (PB)
106	https://pubmed.ncbi.nlm.nih.gov/32670298/	Immune and Metabolic Signatures of COVID-19 Revealed by Transcriptomics Data Reuse	host signature	Host signature	Gardinassi	Frontiers in Immunology	2020	Genome Sequence Archive (GSA) or human GSA in National Genomics Data Center, Beijing Institute of Genomics (BIG), Chinese Academy of Sciences for RNA-seq data related to SARS-CoV-2 infection (CRA002390 and HRA000143); Gene Expression Omnibus (GEO) for RNA-seq data related to SARS-CoV-2 infection (GSE147507) and microarray data related to SARS-CoV-1 infection (GSE1739) or Influenza A virus (IAV) i…	alternative strategies to analyze and interpret transcriptomics data	Research Article	Covid 19 patients compared to healthy donors/ individuals infected with SARS-CoV-1 or IAV	proteomic and transcriptomic	,1- SARS-CoV-2 infection fails to induce significant type I interferon responses in PBMCs and whole blood 2-the absence of significant type I interferon/antiviral responses characterized SARS-CoV-2 infection. 3-Higher expression of genes involved in metabolic pathways including heme biosynthesis, oxidative. 4- phosphorylation and tryptophan metabolism 5-significant enrichment for neutrophils and …		systemic	PBMCs and whole blood ; • bronchoalveolar lavage fluid (BALF
107	https://pubmed.ncbi.nlm.nih.gov/32599245/	Targeting hub genes and pathways of innate immune response in COVID-19: A network biology perspective	host signature/Phenotypes	Host signature	Prasad K	International Journal of Biological Macromolecules	2020		drug repurposing	Research article	gene expression data of human alveolar adenocarcinoma cells infected with COVID-19 from Melo et.al study. protein-protein interaction network was constructed using STRING plugin of cytoscape tool. Biological process enrichment analysis and GO analysis of the hub genes were done using Cluego and DAVID tool respectively	Generation of human- SARS-CoV-2 Interactome by using transcriptome study	. Network topological analysis discovers 15 SARS-CoV-2 targets, which belongs to a subset of interferon (IFN) stimulated genes (ISGs). These ISGs (IFIT1, IFITM1, IRF7, ISG15, MX1, and OAS2) can be considered as potential candidates for drug targets in the treatments of COVID-19. We have identified significant interaction between ISGs and TLR3 agonists, like poly I: C, and imiquimod, and suggests …
108	https://pubmed.ncbi.nlm.nih.gov/32407669/	Heightened Innate Immune Responses in the Respiratory Tract of COVID-19 Patients	host signature/Phenotypes	Host signature	Zhou Z	Cell Host & Microbe	2020		comprehensive investigation of the host immune response	Research article	eight COVID-19 patients, 146 community-acquired pneumonia patients, and 20 healthy controls	metatranscriptome sequencing and functional analysis.	Expression levels of proinflammatory cytokine and chemokine genes (IL-1B, CXCL17, CXCL8, and CCL2), typical antiviral ISGs (IFIT and IFITM family genes), and calgranulin genes that exert pleiotropic functions in inflammatory disorders (S100A8, S100A9, and S100A12) were upregulated in SARS2 as compared to Healthy. Marked upregulation of IL1RN and SOCS3, both of which encode cytokine signaling anta…		bronchoalveolar lavage fluid
109	https://pubmed.ncbi.nlm.nih.gov/33060566/	Pathological features of COVID-19-associated lung injury: a preliminary proteomics report based on clinical samples	host signature/Phenotypes	Host signature	Leng L	Signal Transduct Target Ther	2020		characterize molecular mechanisms underlying COVID-19 pathogenesis in the lung tissue	Research article	four newly deceased patients with COVID-19 pneumonia. Eight paracancerous tissues of lung cancer without COVID- 19 pneumonia.	Quantitative proteomics	Upregulation of RIG-I, IPS-I, and TNF receptor associated factors (TRAF) of RIG-I-like receptor signal pathways in COVID-19. Downregulated proteins in response to SARS-CoV-2 infection were associated with the endo-plasmic reticulum, lysosomes, ribosomes, the cytoskeleton, and the cell membrane. Overexpression of glutamate-cysteine ligase, glutathione peroxidase 1, arginase, methylenetetrahy-drofo…	S	Lung	Lung
110	https://pubmed.ncbi.nlm.nih.gov/33082228/	Transcriptional and proteomic insights into the host response in fatal COVID-19 cases	host signature/Pathways/Phenotypes	Host signature	Wu M	Proc Natl Acad Sci U S A	2020		detailed assessment of the host response to SARS-CoV-2 in human lung	Research article	lung samples from these 9 COVID-19 fatal cases, archived histologically normal lung tissue obtained from 10 SARS-CoV-2-uninfected subjects	total RNA sequencing and proteomics analysis	Upregulation of genes associated with leukocyte migration, chromosome segregation, neutrophil activation, generation of neutrophil extracellular traps (NETs, myeloperoxidase, lactoferrin, and histones) and related to extracellular structure organization and pulmonary fibrosis (e.g., MMP7, GDF15, and MUC5B) in COVID-19 cases. Colonic transcriptome: Up-regulation of genes related to the response to…	S	Lung	lung
111	https://pubmed.ncbi.nlm.nih.gov/32783921/	Single-Cell Sequencing of Peripheral Mononuclear Cells Reveals Distinct Immune Response Landscape of COVID-19 and Influenza Patients	host signature/Phenotypes	Host signature	Zhu L	Immunity	2020		analysis of the transcriptome dynamics of peripheral blood mononuclear cells (PBMCs) from patients with COVID-19, comparing these to profiles in Influenza A virus (IAV) patients and control.	Research article	three healthy controls, two IAV-infected patients, and five COVID-19 patients	Single-cell RNA-seq	ISG15, IFI44L, MX1, and X-linked inhibitor of apoptosis (XIAP)-associated factor 1 (XAF1) were upregulated in T, B, NK, and DC cell subsets. IRF1, TP53, and CASP3 upregulated in T, B, and NK cell subsets in COVID-19. The expression of TNFSF10 (TRAIL) and its receptor TNFRSF10A, and TNFRSF1B were increased in T cells from COVID-19. Upregulated genes encoding proinflammatory cytokines, cytokine rec…		Systemic	Blood	PBMC
112	https://pubmed.ncbi.nlm.nih.gov/32810438/	Severe COVID-19 Is Marked by a Dysregulated Myeloid Cell Compartment	host signature/Phenotypes	Host signature	Schulte-Schrepping	Cell	2020		to analyze the complexity of immune responses to COVID-19	Research article	dual-center, two-cohort study, 53 COVID-19 patients, and 56 controls, 8 patients with flu-like illness (FLI)	Mass cytometry, single-cell RNA-sequencing	CyTOF analysis: Increased proportions of neutrophils in patients with severe COVID-19, Total lymphocytes and T cells were strongly reduced in all COVID-19 and FLI patients, non-classical monocytes were specifically depleted in COVID-19. Droplet-based scRNA-seq: In patients with severe COVID-19, monocytes showed low expression of HLA-DR, marker genes indicative of anti-inflammatory functions (e.g.…	M, S	Systemic	Blood	Leukocyte, PBMC
113	https://pubmed.ncbi.nlm.nih.gov/33131070/	Novel insight from the first lung transplant of a COVID-19 patient	host signature	Host signature	Chen XJ	Eur J Clin Invest.	2021		immunologic features of pulmonary fibrosis in COVID-19 patients	Case Reports	the most detailed histopathological and molecular changes of COVID-19 in the world's first successful lung transplantation surgery by dissecting the removed lungs into a total of 36 tissue samples according to their relevant anatomical positions	Transcriptome and proteome approaches	Viral particles were observed in the cytoplasm of macrophages. CD3+CD4− T cells, neutrophils, NK cells, γ/δ T cells and monocytes, but not B cells, were abundant in the lungs. Higher levels of proinflammatory cytokines iNOS, IL-1β and IL-6 were in the area of mild fibrosis. Multi-omics analyses revealed a total of 126 out of 20,356 significant different transcription and 114 out of 8,493 protein …		lung	lung	immune cells
114	https://pubmed.ncbi.nlm.nih.gov/33015591/	PPARγ Cistrome Repression during Activation of Lung Monocyte-Macrophages in Severe COVID-19.	host signature/Phenotypes	Host signature	Desterke C	iScience	2020	GSE147507 in the Gene Expression Omnibus database. GSE145926.	To uncover the molecular mechanisms of cytokine storm in patients with severe COVID-19 infections.	Research Article	COVID-19 lung biopsies, 166 human samples which were representative of hematopoietic and non-hematopoietic tissues present in the human body. Bronchoalveolar lavage fluid samples, including six healthy donor samples comprising 39900 transcriptomes, three mild COVID-19 samples comprising 9710 transcriptomes, and three severe COVID-19 samples comprising 41086 transcriptomes.	Genomics, Single-cell transcriptome	1. Major deregulation of the innate immune response in lung samples. Characteristic trajectory of PPARƴ-related disturbance in the CD14+/CD16+ cells. 2. Correlation with the disease severity and the reduced expression of several members of the PPARƴ complex such as EP300, RXRA, RARA, SUMO1, NR3C1, and CCDC88A. 3. Using THP-1 cell line confirmed repression of the PPARƴ-RXRA-NR3C1 cistrome in COVID…	S	Lung	lung	THP-1 cell line
115	33180746	Age-determined expression of priming protease TMPRSS2 and localization of SARS-CoV-2 in lung epithelium	Phenotypes	Severity profiles	Schuler BA	J Clin Invest	2021	Gene Expression Omnibus (GEO)	the expression of genes associated with SARSCoV-2 susceptibility changes during lung development in mouse, comparing with lungs of 3 patients who died from complications of COVID-19.	scRNAseq	scRNAseq in the epithelial and stromal cells in developing mouse lung at 5 time points ranging from embryonic day 18 to postnatal day 64. lung samples from 3 COVID19 patients	scRNAseq	The expression of SARS-CoV-2 Spike protein primer TMPRSS2 was highest in ciliated cells and type I alveolar epithelial cells (AT1); TMPRSS2 expression increased with aging in mice and humans.	S	lung	epitelium	Ciliated cells and type I alveolar epithelial cells (AT1)
116	/pubmed/32497778	A pharmacological interactome between COVID-19 patient samples and human sensory neurons reveals potential drivers of neurogenic pulmonary dysfunction.	Phenotypes	Severity profiles	Ray PR,	Brain Behav Immun.	2020	National Genomics Data Center accession number: PRJCA002326, https://bigd.big.ac.cn	to test the hypothesis that immune cells in the lungs of severe COVID-19 patients produce factors that are likely to interact with the sensory neuronal innervation of the lung	in silico		Trascritomic RNA-seq	Genes upregulated in the COVID-19 patient samples include a multitude of genes that recapitulate clinical characteristics, such as increased cytokine signaling causing a “cytokine storm” (including CCL2/3/4/7/8, CXCL1/2/6/8/28, CCL3L3, CCL4L2), hypoxia (HIF1A, HLF), and inflammasome and sepsis-related genes (IL1R1/2, IL5RA, IL33, IL31RA). BALF typically contains RNA profiles of immune cells in al…	S	LRTI	BALF
117	PMID: 33354650	Host–Viral Interactions Revealed among Shared Transcriptomics Signatures of ARDS and Thrombosis: A Clue into COVID-19 Pathogenesis	Phenotypes	Severity Profiles	Mishra A	TH Open	2020 Dec	Datasets GSE76293 and GSE19151 derived from National Centre for Biotechnology Information-Gene Expression Omnibus (NCBI-GEO) database	To characterize shared biological mechanisms between ARDS and thrombosis using comprehensive transcriptomics meta-analysis	meta-analysis	integrated gene expression meta-analysis of two independently publicly available datasets	Transcriptomic		S	LRTI - Trombosis	BAL and blood
118	PMID: 33098359	Proteomic characteristics of bronchoalveolar lavage fluid in critical COVID-19 patients.	Phenotypes	Severity Profiles	Zeng HL,	FEBS J.	2020 Oct
119	/pubmed/32526012	ACE2 Expression Is Increased in the Lungs of Patients With Comorbidities Associated With Severe COVID-19.	Phenotypes	Severity Profiles	Pinto BGG	J Infect Dis	2020		assessed the ACE2 expression in the lungs of patients with comorbidities			transcriptomic	ACE2 was significantly upregulated in 6 of 7 lung transcriptome studies, suggesting that patients who have COPD or PAH, and even people who smoke, may have higher chances of developing severe COVID-19. Genes encoding both TMPRSS2, which is required for SARSCoV-2 S protein priming, and FURIN, which cleaves SARSCoV-2 spike glycoprotein, were not differentially expressed in most of the lung transcri…	S
120	PMID: 33521749	Cell-free DNA tissues of origin by methylation profiling reveals significant cell, tissue, and organ-specific injury related to COVID-19 severity	Phenotypes	Severity Profiles	Cheng AP	Med (N Y).	2021 April		To assess the association between injury to the lung and liver and involvement of red blood cell progenitors	in vivo research	Cell-free DNA profiling was per-formed on 104 plasma samples from 33 COVID-19 patients andcompared to samples from patients with other viral infections andhealthy controls.	Cell-free DNA profiling		S	Blood	Plasma
121	PMID: 32915959	Intestinal Receptor of SARS-CoV-2 in Inflamed IBD Tissue Seems Downregulated by HNF4A in Ileum and Upregulated by Interferon Regulating Factors in Colon	Phenotypes	Localisation	Verstockt B	Journal of Crohn's and Colitis	2020
122	/pubmed/32622411	Coronavirus disease-19 and fertility: viral host entry protein expression in male and female reproductive tissues.	Phenotypes	Localisation	Stanley KE	Epub	2020		to identify cell types in the male and female reproductive systems at risk for SARS-CoV-2 infection,			scRNAseq	Most aspects of reproduction during the COVID-19 pandemic are unlikely to be associated with increased risks of clinical complications. Sperm and cumulus-enclosed oocytes are unlikely to be susceptible to infection by SARS-CoV-2 given the lack of coexpression of ACE2 and TMPRSS2, in any testicular cell type. Coexpression of ACE2 and TMPRSS2 in oocytes appeared to increase as follicles progressed …		reproductive system	male and female reproductive tissues
123	PMID: 33049061	Co-Expression of Mitochondrial Genes and ACE2 in Cornea Involved in COVID-19	Phenotypes	Localisation	Yuan J,	Invest Ophthalmol Vis Sci.	2020	Gene Expression Omnibus (GEO)	The aim of this study was to investigate key factors for cellular susceptibility to severe acute respiratory syndrome-coronavirus 2 (SARS-CoV-2) infection in the ocular surface cells.			Transcriptomic (RNA-Seq)	As expected from prior literature, the cornea showed a higher ACE2 expression than the lungs both in terms of their TPM values. ACE2 exhibits the highest co-expression correlation with TMPRSS2, SLC6A20C, and LZTFL1 in the cornea compared to the lungs and RPE .By k-means clustering algorithm it was identified 26 co-expression modules ranging in size from 111 to 1798 genes. One cluster contained AC…		Ocular	cornea, retina, retinal pigment epithelium
124	PMID: 33382973	Neurological Manifestations of COVID-19 Feature T Cell Exhaustion and Dedifferentiated Monocytes in Cerebrospinal Fluid	Phenotypes	Localisation	Heming M.	Immunity.	2021 January		To understand the etiology of theseneurological sequelae, utilizing single-cell sequencing and examined the immune cell profiles from thecerebrospinal fluid (CSF) of Neuro-COVID patients compared with patients with non-inflammatory and auto-immune neurological diseases or with viral encephalitis	in vivo research	Case control study (8cases, 20 controls)	Single call		S	CNS	CSF
125	32975064	Quantitative Proteomic Analysis of the Expression of SARS-CoV-2 Receptors in the Gut of Patients with Chronic Enterocolitis	Phenotypes	Localisation	Park J	Yonsei Med J.	2020 Oct	UNIPROT	quantitative proteomic analysis to investigate the expression of possible receptors for SARS-CoV-2 in the intestinal mucosa of 23 patients with chronic colitis	in vivo research	Chronic colitis patients, including those with UC (n=7), CD (n=7), intestinal BD (n=7), and intestinal TB (n=2), along with healthy controls (n=7), were recruited between November 2006 and September 2019 at the IBD Clinic at Severance Hospital in Seoul, Korea.	Proteomics	ACE2 expression levels were 1.18-fold higher in UC, 0.97-fold lower in CD, 1.59-fold higher in intestinal BD, and 1.52-fold higher in intestinal TB, compared with expression levels in healthy controls. However, the observed changes in expression levels were not statistically significant. DPP4, AMPN, and AMPE expression levels did not differ between chronic colitis patients and healthy controls.	S	Colon	colon mucosa tissue
126	32598884	Alterations in Fecal Fungal Microbiome of Patients With COVID-19 During Time of Hospitalization until Discharge.	Phenotypes	Localisation	Zuo T	Gastroenterology	2020 Oct	Kneaddata	Accumulating findings high lighted that the gut mycobiota can strongly influence the host immune system and this interaction is linked to bacteria activities. In this pilot study, the AA. hypothesize that the intestinal fungal microbiome (mycobiome) is altered in SARS-CoV-2 infection and COVID-19 is associated with blooms of certain fungi in the gut.	in vivo research	Prospective study involved 30 patients with COVID-19 hospitalized with laboratory-confirmed SARS-CoV-2 infection, 9 patients hospitalized with community-acquired pneumonia (pneumonia controls), and 30 healthy individuals (controls), admitted between February 16, 2020, and April 1, 2020, in Hong Kong, China, and followed from hospital admission until discharge	Genomics	heterogeneous configurations of the fecal mycobiome, with enrichment of fungal pathogens from the genera Candida and Aspergillus, during hospitalization of 30 patients with COVID-19 compared with controls. Unstable gut mycobiomes and prolonged dysbiosis persisted in a subset of patients with COVID-19 up to 12 days after nasopharyngeal clearance of SARS-CoV-2. Ppatients with community-acquired pne…	M, S	Colon		microbiome
127	PMID: 32641214	SARS-CoV-2 infection risk assessment in the endometrium: viral infection-related gene expression across the menstrual cycle	Phenotypes	Localisation	Henarejos-Castillo	Fertility and Sterility	2020 Aug
128	33011738	Identification and validation of predictive factors for progression to severe COVID-19 pneumonia by proteomics.	Phenotypes	severity profiles	Di B	Signal Transduct Target Ther	2020 Oct	Maxquant;Genontology	proteomic profiling from sera of patients are informative during the disease progression, hypothesizing that some proteins would be significantly altered in the sera of patients who will develop severe COVID-19 after admission, which are informative to predict the disease progression.	in vivo research	two groups of COVID-19 patients,the development group (group I) with 23 patients (15 severe and 8 moderate) and the validation group (group II) with 50 patients (29 severe and 21 moderate). 10 healthy individuals negative for the SARS-CoV-2 nucleic acid test were recruited as control group.	Proteomics	Differential expression (DE) analysis between patients and healthy controls identified 43 and 47 significantly upregulated and downregulated proteins, respectively . The upregulated proteins include classical inflammatory response proteins, such as protein S100-A8 (S100A8), protein S100-A9 (S100A9), serum amyloid A-1 protein (SAA1), serum amyloid A-2 protein (SAA2), and alpha-1-antichymotrypsin (…	S	Cardiocircular systems	Blood cells	serum
129	33097684	Omics study reveals abnormal alterations of breastmilk proteins and metabolites in puerperant women with COVID-19	Phenotypes	Localisation	Zhao Y	Signal Transduct Target Ther.	2020 Oct	Gene Ontology (GO); Kyoto Encyclopedia of Genes and Genomes (KEGG)	breastmilk production is affected by COVID-19 and whether breastfeeding is still a safe or recommended operation for COVID-19 puerperant women, by using proteomics and metabolomics uncovering the significant alternations of numerous breastmilk proteins and metabolites associated with COVID-19.	in vivo research	we collected the colostrum samples with 3 days after delivery from four COVID-19 puerperant women and two healthy puerperant women, and all of them were operated with cesarean section (CS) for childbirth	Metabolomics; Proteomics	Both the serological and viral RNA tests were negative for SARS-CoV-2 in the breastmilk samples of COVID-19 patients. The levels of neutrophil degranulation markers including CD44 and complement factor properdin (CFP) are downregulated in breastmilk. DEPs involved in other processes, such as platelet degranulation and leukocyte migration, were also downregulated in breastmilk of COVID-19 patients.	S	Breast	Mammarian	colostrum
130	33092637	Human genetic factors associated with susceptibility to SARS-CoV-2 infection and COVID-19 disease severity	Phenotypes	severity profiles	Anastassopoulou C	Hum Genomics	2020	Pubmed	Scoping review to summarize and comment on the associations between specific human genetic variants and clinical disease severity or susceptibility to infection that have been reported in the literature to date (August 2020).	Scoping review	PubMed/MEDLINE for all English language original articles or reviews reporting on potential associations between human genetic factors and susceptibility to SARS-CoV-2 infection or COVID-19 severity, up to August 12, 2020 (with updating as of September 11, 2020, during the revision of the manuscript). Articles on preprint servers (i.e., BioRxiv and MedRxiv) were included in our search.	GWAS	a multi-gene cluster on chromosome 3, among those were the LZTFL1 that is strongly expressed in human lung cells and the sodium– imino acid (proline) transporter 1 (SIT1)-encoding SLC6A20 that functionally interacts with the cell-surface receptor of the novel coronavirus, angiotensinconverting enzyme 2 (ACE2), were associated.Blood groups A and O have been associated with minimally increased and …
131	PMID: 33425248	Host transcriptomic profiling of COVID-19 patients with mild, moderate, and severe clinical outcomes	Phenotypes	Severity Profiles	Jain R	Comput Struct Biotechnol J.	2020 Dec		To identify differentially expressed regulatory genes that might act as strong predictors of patient outcome.	in vivo research	50 patients with COVID-19 (36% female)	Transcriptomic		M, S	Systemic	NP swab
132	32788292	Systems biological assessment of immunity to mild versus severe COVID-19 infection in humans.	Phenotypes	Severity profiles	Arunachalam PS	Science	2020	Gene Expression Omnibus (GEO)	Used a systems biological approach [mass cytometry and single-cell transcriptomics of leukocytes, transcriptomics of bulk peripheral blood mononuclear cells (PBMCs), and multiplex analysis of cytokines in plasma] to analyze the immune response	Multiomics	76 COVID-19 patients and 69 age- and sex-matched healthy controls from Hong Kong and Atlanta, Georgia, United States.	Multi-omics	SARS-CoV-2 infection results in a spatial dichotomy in the innate immune response, characterized by suppression of peripheral innate immunity in the face of proinflammatory responses that have been reported in the lungs . Furthermore, there is a temporal shift in the cytokine response from an early but transient type I IFN response to a proinflammatory response during the later and more severe st…	M,S	Cardiocircular systems		PBMC
133	/pubmed/32780218	A human circulating immune cell landscape in aging and COVID-19.	Phenotypes	Severity profiles	Zheng Y	Protein Cell.	2020		to characterize the properties of peripheral blood mononuclear cells (PBMCs) in young and old adults and to explore how age influenced the capacity for recovery and prognosis of COVID-19 infection, to better understanding the influence of immune dysregulation in aging and infection,			Single cell	The immune cell landscape was reprogrammed with age and was characterized by T cell polarization from naive and memory cells to effector, cytotoxic, exhausted and regulatory cells, along with increased late natural killer cells, age-associated B cells, inflammatory monocytes and age-associated dendritic cells. The expression of genes implicated in coronavirus susceptibility, was upregulated in a …	M S		Blood
134	PMID: 33298875	Initial whole-genome sequencing and analysis of the host genetic contribution to COVID-19 severity and susceptibility	Phenotypes	Severity Profiles	Wang F	Cell Discov.	2020 Nov		To analyze the association between the genetic variants in COVID19 patients’ genome and their disease progression	in vivo research	332 hospitalized patients	whole-genome sequencing		A, M, S	Systemic	Blood
135	33203833	Immune suppression in the early stage of COVID-19 disease	Phenotypes	severity profiles	Tian W	Nat Commun.	2020 Nov	UNIPROT; SARS-CoV-2 Uniprot; Genontology; iProX	application of mass spectrometry technology to perform quantitative proteomics analysis of urine samples from COVID-19 patients and healthy controls and non-COVID-19 pneumonia patients.	in vivo research	urines from 14 patients who tested positive for nasopharyngeal swab real-time PCR for SARS-CoV-2 infections, six males and eight females with ages ranging from 30 to 77. We subdivided the 14 COVID-19 patients into nine with moderate disease type and five with severe disease type. The two control groups were 13 non-COVID-19 pneumonia patients and 10 healthy people.	Proteomics	A large number of proteins associated with the immune response and complement were down-regulated; • Most of the upregulated proteins are involved in the complement and coagulation cascades, natural killer cell-mediated cytotoxicity, and platelet activation.	S	Urogenital	urine
136	32981365	Clinical and Proteomic Correlates of Plasma ACE2 (Angiotensin-Converting Enzyme 2) in Human Heart Failure	Phenotypes	severity profiles	Chirinos JA	Hypertension	2020 Nov	UNIPROT	To assess the clinical and proteomic correlates of plasma ACE2 levels in human HF.	in vivo research	Plasma samples and data from participants enrolled in the PHFS (Penn Heart Failure Study). The PHFS was a prospective cohort study of ambulatory patients with chronic HF recruited between 2003 and 2011 at the University of Pennsylvania (Philadelphia, PA), Case Western Reserve University (Cleveland, OH), and the University of Wisconsin (Madison, WI)	Proteomics	Lower levels of plasma ACE2 were significantly associated with older age, male sex, history of diabetes mellitus, lower estimated glomerular filtration rate.	S	Cardiocircular systems	Blood cells	serum
137	PMID: 33558857	Proteomic investigation reveals dominant alterations of neutrophil degranulation and mRNA translation pathways in patients with COVID-19	Phenotypes	Severity Profiles	Bankar R.	iScience.	2021 March		to study the host response by employing simple extraction strategies.	in vivo research	comprehensive proteomics-based investigation of nasopharyngeal swab samples from patients with COVID-19	Proteomic		S	URTI	NP swab
138	PMID: 33376242	In‑depth blood proteome profiling analysis revealed distinct functional characteristics of plasma proteins between severe and non‑severe COVID‑19 patients	Phenotypes	Severity Profiles	Park J	Sci Rep	2020 Dec		to reveal proteins differentially expressed depending on the severity of COVID-19	in vivo research	eight COVID-19 patients	Proteomic		S	Systemic	Sera and plasma
139	/pubmed/32448590	Marked Up-Regulation of ACE2 in Hearts of Patients With Obstructive Hypertrophic Cardiomyopathy: Implications for SARS-CoV-2-Mediated COVID-19.	Phenotypes	severity profiles and localization	Bos JM	Mayo Clin Proc	2020		To explore the transcriptomic differences between patients with hypertrophic cardiomyopathy (HCM) and controls,		case control study	Transcriptomics	Overall, 22% of the transcriptome (8443 of 37,846 genes) was expressed differentially between HCM and control tissues. Analysis by genotype revealed that gene expression changes were similar among genotypic subgroups of HCM, with only 4% (1502 of 37,846) to 6% (2336 of 37,846) of the transcriptome exhibiting differential expression between genotypic subgroups. The qRT-PCR confirmed differential e…	S	Hearth	cardiac tissue
140	33160965	Altered Intestinal ACE2 Levels Are Associated With Inflammation, Severe Disease, and Response to Anti-Cytokine Therapy in Inflammatory Bowel Disease	Phenotypes		Potdar AA	Gastroenterology.	2021 Feb
141	PMID: 33038424;	SARS-CoV-2 receptor networks in diabetic and COVID-19-associated kidney disease.	Phenotypes		Menon R,	Kidney Int.	2020 Dec
142	32669391	ARS-CoV-2 Infections and ACE2: Clinical Outcomes Linked With Increased Morbidity and Mortality in Individuals With Diabetes.	Phenotypes		Obukhov AG	Diabetes	2020 Sep		Individuals with diabetes suffering from coronavirus disease 2019 (COVID-19) exhibit increased morbidity and mortality compared with individuals without diabetes. The dysregulated RAS, in particular, the global loss of ACE2, proposes as a unifying mechanism that could lead to the increased risk of morbidity and mortality in individuals with diabetes presenting with COVID-19.		Dysregulated renin-angiotensin system (RAS) in patients SARS-Cov-2 and diabetes .		Hypothesis that reduced ACE2 could result in clinical deterioration in COVID-19 patients with diabetes via aggravating Ang-II–dependent pathways and partly driving not only lung but also bone marrow and gastrointestinal pathology. In addition to systemic RAS, the pathophysiological response of the local RAS within the intestinal epithelium involves mechanisms distinct from that of RAS in the lung…	s
143	PMID: 32833058	Various Facets of Pathogenic Lipids in Infectious Diseases: Exploring Virulent Lipid-Host Interactome and Their Druggability.	Phenotypes		Dadhich R	J Membr Biol.	2020 Oct
144	28831119	Altered Lipid Metabolism in Recovered SARS Patients Twelve Years after Infection	Phenotypes		Wu Q	Sci Rep	2017 Aug	Vanted; KEEG	metabolomics based on ultra-high-performance liquid chromatography-mass spectrometry (UPLC-MS) and gas chromatography-mass spectrometry (GC-MS) was adopted to assess the comprehensive metabolite profile of serum or urine samples from SARS patients 12 years following their clinical recovery	in vivo research	25 recovered SARS patients were recruited 12 years after infection. Clinical questionnaire responses and examination findings indicated that the patients had experienced various diseases, including lung susceptibility to infections, tumors, cardiovascular disorders, and abnormal glucose metabolism. As compared to healthy controls, metabolomic analyses identified significant differences in the ser…	Metabolomics	It was observed that the recovered SARS patients were affected by various serum metabolic disorders predominantly associated with lipid metabolism, including hyperlipidemia (HL), cardiovascular abnormality (CVA), and abnormal glucose metabolism (AGM).	S			serum/urine
145	PMID: 33596592	Plasma metabolomic profiling of patients recovered from COVID-19 with pulmonary sequelae 3 months after discharge	Phenotypes	Severity Profiles	Xu J	Clin Infect Dis	2021 Feb		To determine the metabolomic profile of circulating plasma from COVID-19 survivors with pulmonary sequelae 3 months after discharge	in vivo research	a random, outcome-stratified case-control (103 recovered COVID-19 patients and 27 healthy donors)	Metabolomic		S	Systemic	Plasma
146	/pubmed/32559180	COVID-19 infection alters kynurenine and fatty acid metabolism, correlating with IL-6 levels and renal status	Pathways/Phenotypes	Plasma	Thomas T	JCI Insight.	2020	Supplementary materials	To investigate metabolic effects of SARS-CoV-2 infection	Research article	serum metabolites of patients with COVID-19 (n = 33; diagnosed by nucleic acid testing), as compared with COVID-19–negative controls (n = 16).	metabolomics	altered tryptophan metabolism into the kynurenine pathway, which regulates inflammation and immunity. Changes in tryptophan metabolism correlated with interleukin-6 (IL-6) levels. Widespread dysregulation of nitrogen metabolism, with altered levels of most amino acids, along with increased markers of oxidant stress (e.g., methionine sulfoxide, cystine), proteolysis, and renal dysfunction (e.g., c…	ALL	Systemic	Serum
147	PMID: 32073213	Abnormal coagulation parameters are associated with poor prognosis in patients with novel coronavirus pneumonia.	Pathways		Tang N,	J Thromb Haemost	2020
148	PMID: 32306492	D-dimer levels on admission to predict in-hospital mortality in patients with Covid-19.	Pathways		Zhang L,	J Thromb Haemost	2020
149	PMID: 32526193	Pulmonary post-mortem findings in a series of COVID-19 cases from northern Italy: a two-centre descriptive study.	Pathways		Carsana L	Lancet Infect Dis.	2020 Oct
150	PMID: 32437596	Pulmonary Vascular Endothelialitis, Thrombosis, and Angiogenesis in Covid-19. 9;383(2):120-128. doi: 10.1056/NEJMoa2015432. Epub 2020 May 21. ; PMCID: PMC7412750.	Pathways		Ackermann	N Engl J Med.	2020 Jul
151	PMID: 32685880;	A proposal for staging COVID-19 coagulopathy. 6;4(5):731-736. doi: 10.1002/rth2.12372. PMCID: PMC7272892.	Pathways		Thachil J	Res Pract Thromb Haemost.	2020 Jul

## Sheet: Viral entry-viral characterizat
ID TE	URL	Title	Domain	Sub-domain	First Author (et al.)	Journal	Year	Database	Research Objective	Tipology (review, clinical trial, in silico…)	Study design/sample size (patients or genes or sequences, etc.)	Omic data (viral or host), type ( single cell or bulk RNA seq)	Main Outcomes	Severity (A, M, S)	Localization (URTI, LRTI, Systemic, Cell culture)	Tissue	Celltype (or virus)
1	PMID: 32007145	Genomic characterisation and epidemiology of 2019 novel coronavirus: implications for virus origins and receptor binding	VIRUS CHARACTERIZATION	Genome evolution and geographical distribution	Lu R	Lancet	2020	NCBI	Determine the evolutionary history of the virus and help infer its likely origin and explore the likely receptor-binding properties of the virus	Research article	Samples from bronchoalveolar lavage fluid and cultured isolates from nine inpatients, eight of whom had visited the Huanan seafood market in Wuhan. Complete and partial 2019-nCoV genome sequences were obtained from these individuals.	Viral	The eight complete genomes were nearly identical across the whole genome, with sequence identitythe sequence. Phylogenetic analysis of 2019-nCoV and its closely related reference genomes, as well as representative betacoronaviruses, revealed that the five subgenera formed five well supported brancheslike other betacoronaviruses. the receptor-binding domain was composed of a core and an external s…	NA	NA	NA	NA
2	PMID: 32742815	Understanding genomic diversity, pan-genome, and evolution of SARS-CoV-2	VIRUS CHARACTERIZATION	Genome evolution and geographical distribution	Parlikar A	PeerJ	2020	NCBI (update 29 March 2020)	To understand their diversity, origin, and evolution, along with pan-genome analysis of genus Betacoronavirus members	Review	Sarbecovirus (167 SARS-CoV-2, 312 SARS-CoV, and 5 Pangolin CoV) genomes.	Viral	Human SARS-CoV-2 genome is quite disparate as compared to other Betacoronavirus genomes. We found 21 sites within the gene encoding Spike protein, 18 sites in the gene encoding Nucleocapsid protein and three sites in gene encoding M protein, suggesting that even these highly conserved protein-coding regions (core proteins as later identified via pan-genome analysis) are capable of mutating. Also,…	NA	NA	NA	NA
3	PMID: 32793182	Geographic and Genomic Distribution of SARS-CoV-2 Mutations	VIRUS CHARACTERIZATION	Genome evolution and geographical distribution	Mercatelli D	Front Microbiol	2020	GISAID (update 26 June 2020)	Analyzed and annotated all SARS-CoV-2 mutations compared with the reference Wuhan genome NC_045512.2	Research article	48,635 SARS-CoV-2 complete genomes currently available thanks to the collection endeavor of the GISAID consortium and thousands of contributing laboratories.	Viral	A total of 353,341 mutation events compared to the NC_045512.2 Wuhan reference genome showed no continent differs significantly from the average mutation rate, but there is a significant difference (one-way ANOVA p = 9.55 × 10−205) in the average number of mutations per sample between countries. The most common event, both worldwide and continent-wise, is by far the C>T transition. In general,mut…	NA	NA	NA	NA
4	PMID: 32474553	Analysis of RNA sequences of 3636 SARS-CoV-2 collected from 55 countries reveals selective sweep of one virus type	VIRUS CHARACTERIZATION	Genome evolution and geographical distribution	Biswas NK	The Indian Journal of Medical Research	2020	GISAID	To investigate the diversity and evolution of SARS-CoV-2 with progression of the pandemic over time; to investigate similarities and differences of viral diversity and evolution, along with transmission, across geographical regions (countries); to formulate relevant questions relating the evolution of this virus in India with clinical and immunological outcomes	Research article	Whole-genome sequences of the SARS-CoV-2 sampled during December and March 2020 from 3636 infected patients spread over 55 countries were collected.	Viral	Sequences of type O were collected from patients initially infected in Wuhan, People's Republic of China. The remaining types are all derived ones. Only two sequences were contributed from India during the period under consideration (December 2019 to March 2020). initially the ancestral type was the most frequent, possibly because of return of travellers from China but was replaced by the A2a typ…	NA	NA	NA	NA
5	PMID: 32841689	A genetic barcode of SARS-CoV-2 for monitoring global distribution of different clades during the COVID-19 pandemic	VIRUS CHARACTERIZATION	Genome evolution and geographical distribution	Guan Q	Int J Infect Dis	2020	Virus Pathogen databases and analysis resource (update 14 Feb 2020) and GISAID (update 28 May 2020)	A rapid sequencing-based genotyping protocol was developed and tested on SARS-CoV-2-positive RNA samples by next-generation sequencing. To defined the major clades and subclades of circulating SARS-CoV-2 genomes	Research article	21,789 complete genomes	Viral	8427 SNPs in the current dataset. we defined five major clades that contain 15 subclades. Clade G614 is widely distributed globally; whereas Clade S84 represents 17% of North American sampled genomes, and 16% of those from Oceania. Asia has the greatest number of unassigned genomes (36%). we observed that the genes Orf3a, Orf6, Orf7, Orf8, N, and Orf10 accumulated markedly more mutations than exp…	NA	NA	NA	NA
6	PMID: 33605421	Comparative Genomics reveals early emergence and Biased Spatiotemporal Distribution of SARS-CoV-2	VIRUS CHARACTERIZATION	Genome evolution and geographical distribution	Chiara M	Mol. Bio. Evol.	2021	GISAID	To propose an alternative, reproducible and transparent phenetic method to study changes in SARS-CoV-2 genomic diversity over time	Research article	178,191 genomes of SARS-CoV-2		22 distinct SARS-CoV-2 haplogroups identified, which, based on the distribution of high frequency genetic variants, fall into 4 major macro haplogroups. 7 of the 22 haplogroups (and of all of the 4 haplogroup clusters) showed a broad geographic distribution within China by the time the outbreak was widely recognised-suggesting early emergence and widespread cryptic circulation of the virus well b…	NA	NA	NA	NA
7	PMID: 33184173	Analysis of genomic distributions of SARS-CoV-2 reveals a dominant strain type with strong allelic associations	VIRUS CHARACTERIZATION	Genome evolution and geographical distribution	Yang HC	PNAS	2021	GISAID	To identify by clustering analyses SARS-CoV-2 types of the strains	Research article	22,051 SARS-CoV-2 sequences	viral	13 signature variations in the form of single nucleotide variations (SNVs) in protein coding regions and one SNV in the 5' untranslated region (UTR) were identified and provided a direct interpretation for the six types (types I to VI)	NA	NA	NA	NA
8	PMID: 33581339	Compositional Variability and Mutation Spectra of Monophyletic SARS-CoV-2 Clades	VIRUS CHARACTERIZATION	Genome evolution and geographical distribution	Teng X	Genomics, proteomics, bioinformatics	2021	GISAID	To analyse SNVs of SARS-CoV-2 genome	Research article	1,932 SARS-CoV-2 genomes	viral	The analysis revealed six major types of SARS-CoV-2 strains, which can be characterized by 14 signatures SNVs. Many signatures firstly occurred simultaneously, and persist with the coefficient of allelic association close to 1.	NA	NA	NA	NA
9	PMID: 33170902	SARS-CoV-2 genomes reveals a clonal geo-distribution and a rich genetic variations of hotspots mutations	VIRUS CHARACTERIZATION	Genomic hotspots for mutation, drivers of evolution and correlation with pathogenesis	Laamarti M	PLoS One	2020	GISAID EpiCovTM (update 2 April 2020) and NCBI (update 20 March 2020) databases.	To predict negatively selected residues which could be useful for the design of therapeutic targets	Research article	3,067 SARS-CoV-2 genomes isolated from 55 countries during the first three months after the onset of this virus	Viral	More than 500 non-synonymous mutations in SARS-CoV-2 genomes have been identified. The orf1ab gene having more than half the size of the SARS-CoV-2 genome and is divided into 16 nsp (nsp1-nsp16). We found more than half of recurrent mutations in orf1ab, and a high mutation rate in nsp3, nsp12 and nsp2, with 124, 57 and 46, respectively. Nsp2 and nsp3 were both essential for correcting viral repli…	NA	NA	NA	NA
10	PMID: 32522874	Genomic determinants of pathogenicity in SARS-CoV-2 and other human coronaviruses	VIRUS CHARACTERIZATION	Genomic hotspots for mutation, drivers of evolution and correlation with pathogenesis	Gussow AB	Proc Natl Acad Sci U S A	2020	NCBI	To identify the potential genomic determinants of pathogenicity of the high-CFR coronavirus strains	Research article	Evolutionary origins of the enhanced pathogenicity of SARS-CoV-2 and other coronaviruses that are severe human pathogens/ 944 human coronavirus genomes	Viral	11 regions of nucleotide alignments that were reliably predictive of the high CFR of coronaviruses. in four proteins, namely, pp1ab (peptides nsp3,nsp4, and nsp14), spike glycoprotein, membrane glycoprotein, and nucleocapsid. we found that these deletions and insertions result in substantial enhancement of motifs that determine nuclear localization, specifically, in high-CFR coronaviruses, mappin…	NA	NA	NA	NA
11	PMID: 33161087	Trends of mutation accumulation across global SARS-CoV-2 genomes: Implications for the evolution of the novel coronavirus	VIRUS CHARACTERIZATION	Genomic hotspots for mutation, drivers of evolution and correlation with pathogenesis	Roy C	Genomics	2020	GISAID EpiCov (update 21 August 2020)	To study mutation accumulation trends	Research article	71,703 whole-genome sequences	Viral	Within the short time span of the current pandemic, the pan-genome has diversified, and the quasispecies reservoir has expanded, rapidly for this novel coronavirus. with reference to the 5′ to 3′ sequence of NC_045512.2, the earliest-sequenced genome from Wuhan), revealed 20,163 instances of single nucleotide substitution, taking place at a frequency (Mf) of 9.4 × 10-6. that in the Nsp-coding gen…	NA	NA	NA	NA
12	PMID: 33088633	Positive selection within the genomes of SARS-CoV-2 and other Coronaviruses independent of impact on protein function	VIRUS CHARACTERIZATION	Genomic hotspots for mutation, drivers of evolution and correlation with pathogenesis	Berrio A	PeerJ.	2020	NCBI	To identify apparently non random patterns of mutation accumulation within genomes	Research article	Six high quality reference genomes from the subgenus Sarbecovirus and an outgroup specie	Viral	Positive and negative selection are highly localized within coronavirus genomes. In all ingroup species examined we detected signals of positive selection within the S gene, which encodes the Spike protein. in four segments of the S gene. Nsp4 and Nsp16 contain branch-specific signals of positive selection.	NA	NA	NA	NA
13	PMID: 32723797	Comparative Genomic Analysis of Rapidly Evolving SARS-CoV-2 Reveals Mosaic Pattern of Phylogeographical Distribution	VIRUS CHARACTERIZATION	Genomic hotspots for mutation, drivers of evolution and correlation with pathogenesis	Kumar R	mSystems	2020	NCBI	Phylogenetic analysis; Single nucleotide polymorphism and structural analysis; SARS-CoV-2 protein annotation and host-pathogen interactions to uncover the pattern of the spread of the virus	Research article	Complete genomes of 95 SARS-CoV-2 strains from different geographical regions worldwide	Viral and host	Analyses performed with the IntAct database (34–36) revealed that of 10 viral proteins, 8 showed significant interactions with human proteins.  The interactome data revealed that the interferon signaling pathway is targeted by orf1ab during infection. , we showed that the E-protein interacts with bromodomain proteins (BRD4), which is in agreement with a previous study in which the researchers sh…	NA	NA	NA	NA
14	PMID: 32470119	Coronavirus3D: 3D structural visualization of COVID-19 genomic divergence	VIRUS CHARACTERIZATION	Genomic hotspots for mutation, drivers of evolution and correlation with pathogenesis	Sedova M	Bioinformatics	2020	GISAID and Nextstrain	To provide a unique platform for exploring the distribution of the mutations in the context of the 3D structure of the proteins they are found in	Research article		Viral	The most common mutation in RNA-directed RNA polymerase (RdRp or nsp12). This mutation, P323>L (genomic position 14 408), is located at the interface between nsp12 and nsp8 proteins in the RdRp complex. Mutations at this interface may change the strength of the interactions in the complex and its activation profile. the defining mutation of the G clade of the SARSCov-2. The corresponding position…	NA	NA	NA	NA
15	PMID: 33024961	SARS-CoV-2 gene content and COVID-19 mutation impact by comparing 44 Sarbecovirus genomes	VIRUS CHARACTERIZATION	Genomic hotspots for mutation, drivers of evolution and correlation with pathogenesis	Jungreis I	bioRxiv [Pre-print]	2020	NCBI/UniProt, UCSC Genome Browser, Nextstrain, GISAID	To resolve SARS-CoV-2 gene set	Research article	Sarbecovirus genomes.	Viral	ORF10 and overlapping ORFs 9c, 3b and 3d are not protein coding. No other protein-coding genes remain to be discovered.	NA	NA	NA	NA
16	PMID:30310104	Attenuation of replication by a 29 nucleotide deletion in SARS-coronavirus acquired during the early stages of human-to-human transmission	VIRUS CHARACTERIZATION	Genomic hotspots for mutation, drivers of evolution and correlation with pathogenesis	Muth D	Sci Rep	2018	None	To study the effects of the recombinant variant SARS-CoVs carrying different forms of ORF8 on the replication of the virus	Research article	Recombinant variant SARS-CoVs carrying different forms of ORF8	Viral	Integrity of ORF8 facilitates the replication of recombinant SARS-CoV. rSCV8full grew significantly more efficiently than both other variants at 24 hpi. The fully deleted variant rSCVdel8 replicated significantly less efficiently than rSCVepi at 24 hpi. By 48 hpi, replication of all variants reached plateau levels. ORF8 has a SARS-CoV-specific replication-enhancing effect that is independent of I…	NA	NA	NA	NA
17	PMID: 32694143	Discovery and genomic characterization of a 382-nucleotide deletions in ORF7b and ORF8 during the early evolution of SARS-CoV-2	VIRUS CHARACTERIZATION	Genomic hotspots for mutation, drivers of evolution and correlation with pathogenesis	Su YCF	m Bio	2020	GISAID	NGS of full genome viral variants to find signatures related to infectivity features and fitness in the host and relationships among the viral variants during the epidemic in a local area	Research article	SARS-CoV-2 genomic variants	Viral	Identification of SARS-CoV-2 variants displaying delta382 deletions in ORF7b and ORF8 among people infected in Singapore. A monophyletic cluster originated from a single source almost after one month from the introduction of the virus in the country. These variants show similar replicative features of wild type virus.	NA	NA	NA	NA
18	PMID: 32822564	Effects of a major deletion in the SARS-CoV-2 genome on the severity of infection and the inflammatory response: an observational cohort study	VIRUS CHARACTERIZATION	Genomic hotspots for mutation, drivers of evolution and correlation with pathogenesis	Young BE	Lancet	2020	None	To find correlates between infection with delta 382 variants and severity of COVID19 disease (primary clinical end point hypoxia)	Research article	People infected with SARS-CoV-2 in Singapore	Viral	People infected with delta 382 variants (both as mix of deleted and wild type and only deleted variants) have a lower odds of developing hypoxia (primary clinical end point). In addition, people infected with delta 382 variants have higher plasma concentration of IFN-gamma and lower levels of IP-10, MCP-1 beta, the anti-inflammatory protein IL-1RA and growth factors associated with lung injury an…	NA	NA	NA	NA
19	PMID: 33086379	Specific re- distribution of SARS-CoV-2 variants in the respiratory system and intestinal tract	VIRUS CHARACTERIZATION	Intrahost genomic variablity	Du P	CID	2020	None	Intra-host analysis of SARS-CoV-2 genomic sequences from the respiratory and intestinal tracts of a patient with COVID-19.	Research article	1 patient. Three samples (nasopharyngeal swab, sputum, feces)	Viral	Four iSNVs (C8481T, C22000A, T26975G and G28812T - Figure 1B) in the pharyngeal swab and sputum samples, three (C8481T, C22000A, and G28812T) of which have been identified as SNP sites previously. These four iSNVs were located in the ORF1a, S, M and N genes, respectively, and led to nonsynonymous mutations. In the pharyngeal swab sample, the mutation allele frequencies (MuAFs) at these four sites…	NA	NA	NA	NA
20	PMID: 32818852	SARS-CoV-2 exhibits intra-host genomic plasticity and low-frequency polymorphic quasispecies	VIRUS CHARACTERIZATION	Intrahost genomic variablity	Karamitros T	J Clin Virol	2020	GISAID	To explore intra-host genomic variants and low-frequency polymorphic quasispecies in Next Generation Sequencing (NGS) data derived from patients infected by SARS-CoV-2	Research article	NGS data derived from three Chinese patients (oral swabs) infected by SARS-CoV-2 were analysed.	Viral	Intra-host variants were distributed across 7 out of the 10 proteincoding. The majority of the SNPs corresponded to missense changes. Our analysis revealed that similarly to other genomic regions, the S1 subunit hosts many low-frequency SNVs, characterized by higher density compared to the rest of the S gene sequence. genes of the viral genome, namely ORF1ab, S, ORF3a, ORF6, ORF7a, ORF8 and N.Nsp…	NA	NA	NA	NA
21	PMID: 32129843	Genomic Diversity of Severe Acute Respiratory Syndrome-Coronavirus 2 in Patients With Coronavirus Disease	VIRUS CHARACTERIZATION	Intrahost genomic variablity	Shen Z	Clin Infect Dis	2019	GISAID	Metatranscriptome sequencing for the bronchoalveolar lavage fluid	Research article	Eight SARS CoV 2 patients, 25 community acquired pneumonia (patients and 20 healthy controls.	Viral	84 intra-hostvariantswere identified with minor allele frequency (MAF) greater than 5%, and 25 variantswerewith MAF greater than 20%.  The overall Ka/Ks ratio was significantly smaller than 1, whichwas similar for intra-host variants and the polymorphisms observed in the population data, suggesting a purifying selection acting on both types ofmutations.  No evidence for transmission of intra-ho…	NA	NA	NA	NA
22	PMID: 32858978	Compartmentalized Replication of SARS-Cov-2 in Upper vs. Lower Respiratory Tract Assessed by Whole Genome Quasispecies Analysis	VIRUS CHARACTERIZATION	Intrahost genomic variablity	Reuca M	Microorganisms	2020	GISAID, NCBI	To identify possible tissue-specific patterns and signatures of variant selection for each respiratory compartment	Research article	13 upper and low tract respiratorysample from 6 COVID patients were analyzed by NGS amplicon-based approach	viral	For each patient, variants in URT and LRT were profoundly diffrerent, indicating compartmentalized virus replication. No clear variant signature was identified for all URT and LRT samples.	S	NA	NA	NA
23	PMID: 33618765	Intra-host variation and evolutionary dynamics of SARS-CoV-2 populations in COVID-19 patients	VIRUS CHARACTERIZATION	Intrahost genomic variablity	Wang Y	Genome Med.	2021	GISAID	To study SARS-CoV-2 intra-host variant spectra in infected hostss and their evolutionary dynamics	Research article	Respiratory and gastrointestinal samples from 8 COVID19 patients	Viral	Deep sequencing in clinical samples from 8 COVID19 patients identified SARS-CoV-2 intra-host single nucleotide variants (iSNVs) mainly in ORF1ab, S, ORF3a, ORF6, ORF7 and N genes with an higher genetic diversity in gastro-intestinal tract with respect to respiratory tract.	NA	NA	NA	NA
24	PMID: 26304538	Discovery of an essential nucleotidylating activity associated with a newly delineated conserved domain in the RNA polymerase-containing protein of all nidoviruses	VIRUS CHARACTERIZATION	Single viral proteins	Lehmann KC	Nucleic Acids Research	2015	GenBank CDS translations, NCBI RefSeq proteins, SwissProt, Protein Information Resource (PIR), Protein Research Foundation (PRF) , protein family DB (PFAM) and Protein Data Bank archive (PDB)	To characterize a nidoviral signature domain found in the N-terminal adjacent to the RNA-dependent RNA polymerase (RdRp) that has no apparent homologs elsewhere	Research article	The final subsets include 30, 5, 10, 6 and 2 sequences representing all established and putative taxa of corona-, toro-, arteri-, mesoni- and roniviruses, respectively. Multiple sequence alignments (MSAs) of proteins.	Viral proteomics	Discovery of an essential nucleotidylating activity associated with a newly delineated conserved domain in the RNA polymerase-containing protein of all nidoviruses	NA	NA	NA	NA
25	PMID: 32283146	Evolutionary analysis of SARS-CoV-2: how mutation of Non-Structural Protein 6 (NSP6) could affect viral autophagy	VIRUS CHARACTERIZATION	Single viral proteins	Benvenuto D	Journal of Infection	2020	GISAID	To map genome structural variations and the patterns of selection	Research article	351 sequences available of COVID-19 isolated from humans have been downloaded from GISAID databank.	Viral proteomics	Evolutionary analysis of SARS-CoV-2: how mutation of Non-Structural Protein 6 (NSP6) could affect viral autophagy	NA	NA	NA	NA
26	PMID: 16212442	Prediction of Functional Class of the SARS Coronavirus Proteins by a Statistical Learing Method	VIRUS CHARACTERIZATION	Single viral proteins	Cai CZ	Journal of Proteome Research	2005	Swiss-Prot database and NCBI	Identification of functions of 15 proteins of SarsCoV to understand mechanism of infection in order to develop drug for its treatment	Technical notes	Eighteen novel viral proteins with available sequence and function information, searched from Medline19 abstracts published during from 1987 to 2003 are used to test SVMProt	Viral proteomics	Prediction of Functional Class of the SARS Coronavirus Proteins by a Statistical Learing Method	NA	NA	NA	NA
27	PMID: 32941612	Potential pathogenicity determinants identified from structural proteomics of SARS-CoV and SARS-CoV-2	VIRUS CHARACTERIZATION	Single viral proteins	Prates ET	Mol Biol Evol	2020	Pfam database. Predicted structural models and analyses of the viral proteome and molecular dynamics simulations are available as a web resource (https://compsysbio.ornl.gov/covid-19/covid- 19-structome/, last accessed September 16, 2020)	To identify the unique molecular elements in the viral proteome that may explain the difference between SARS-CoV and SARS-CoV-2 spread in human	Research article	The authors provide a synopsis for each of the 27 mature viral proteins including structural models, variability relative to SARS-CoV, and the potential functional relevance to SARS-Cov-2	Viral proteomics	Potential pathogenicity determinants identified from structural proteomics of SARS-CoV and SARS-CoV-3	NA	NA	NA	NA
28	PMID: 32754056	SARS-CoV-2 Molecular Network Structure	VIRUS CHARACTERIZATION	Whole viral proteome	Diaz J	Front Physiol	2020	The SARS-CoV-2 undirected network was built by using the qualitative experimental data obtained by Gordon et al. (2020) and additional data reported in the literature (Masters, 2006; Wu et al., 2020	To determine the overall pattern of connections created by viral proteins during infection and to evaluate the basic statistical properties of the network. As a consequence, a second objective is to use this knowledge to determine which nodes of the network can be targets of therapeutic drugs	BRIEF RESEARCH REPORT	Viral proteins interact with 273 host proteins in a pattern of connections	Viral proteomics	SARS-CoV-2 Molecular Network Structure	NA	NA	NA	NA
29	PMID: 32587094	SARS-CoV-2 (COVID-19) structural and evolutionary dynamicome: insights into functional evolution and human genomics	VIRUS CHARACTERIZATION	Whole viral proteome	Gupta R	J Biol Chem	2020	Viral Integrated Structural Evolution Dynamic Database (VIStEDD), ACE2_S_Database, gnomADv2 database for ACE2, database of I-TASSER SARS-CoV-2 proteins. All data are available at 10.6084/m9.figshare.12298790.v1 or within our VIStEDD tools (RRID:SCR_018793).	To design a Viral Integrated Structural Dynamic Database (VIStEDD) to get insights for potential druggable targets on the basis of SARS-CoV-2 protein properties	Research article	Structural/dynamic insights with viral evolution for 24 proteins coded by SARS-CoV-2	Viral and host proteomics	SARS-CoV-2 (COVID-19) structural and evolutionary dynamicome: insights into functional evolution and human genomics	NA	NA	NA	NA
30	PMID: 33024578	Benchmarking evolutionary tinkering underlying human-viral molecular mimicry shows multiple host pulmonary-arterial peptides mimicked by SARS-CoV-2	VIRUS CHARACTERIZATION	Immune proteomics	Venkatakrishnan AJ,	Cell Death Discov	2020	NCBI RefSeq, UniProt database, GISAID database, immune epitope database (IEDB)	To compute the longest peptides that are identical between SARS-CoV-2 reference proteins and human reference proteins, thus creating a map of COVID-19 host–pathogen molecular mimicry. Based on this resource, to extrapolate the potential for HLA Class-I restricted, T-cell immune stimulation via synthesizing established experimental evidence around each of the mimicked peptides	Research article	The reference proteome for SARS-CoV-2 consists of 9827 distinct 8-mers and 9814 distinct 9-mers. The reference human proteome, consists of 10,275,893 unique 8-mers and 10,378,753 unique 9-mers	Viral and host proteomics	33 distinct 8-mer/9-mer peptides identical between SARS-CoV-2 and the human reference proteome. 20 novel human peptides mimicked by SARS-CoV-2 have not been observed in any previous coronavirus strains. Four of the human 8-mer/9-mer peptides mimicked by SARS-CoV-2 map onto HLA-B*40:01, HLA-B*40:02, and HLA-B*35:01 binding peptides from human PAM, ANXA7, PGD, and ALOX5AP proteins. This mimicry of …	NA	NA	NA	NA
31	PMID: 32832263	Anti-COVID-19 multi-epitope vaccine designs employing viral genome sequences	VIRUS CHARACTERIZATION	Immune proteomics	Zaheer T	Peer J	2020	NGDC and GISAID database	To design a multi-epitope vaccine able to evoke an immune response	Research article	475 genomes of SARS-CoV-2	Viral proteomics	Two multi-epitopes were designed, one without adjuvant (Cov-I-Vac) and the other with β-defensin adjuvant (Cov-II-Vac). The in silico designed multi-epitopes Cov-I-Vac and Cov-II-Vac are predicted to be antigenic, immunogenic, thermostable and safe for human applications. The multi-epitopes cover the predicted proteome of SARS-CoV-2. Cov-I-Vac demonstrates better interaction with TLR8 and more en…	NA	NA	NA	NA
32	PMID: 32577654	Landscape and Selection of Vaccine Epitopes in SARS-CoV-2	VIRUS CHARACTERIZATION	Immune proteomics	Smith CC	BioRxiv [Pre-print]	2020	SARS-CoV-2 genome sequences from GISAID, IEDB	To search for vaccine peptide sequences which include both B cell epitopes as well MHC ligands predicted to drive CD4+ and CD8+ T cell responses at high population frequencies.	Research article	8,008 SARS-CoV-2 genome sequences from GISAID, B cell epitope candidates derived from published preprint mapping/array studies and one unpublished PEPperCHIP® peptide array, SARS-CoV-2 S protein accessibility data, Immune Epitope Database (IEDB), published mass spectrometry and RNA-seq data.	Viral and host proteomics	A survey of the SARS-CoV-2 epitope landscape, along with a strategy for prioritizing both B and T cell epitopes for vaccine development, was obtained. From 58 initial candidates, three B cell epitope regions were identified. 292 CD8+, 616 CD4+ and 423 nested T cell epitopes were predicted.	NA	NA	NA	NA
33	PMID: 33068416	Structural analysis of SARS-CoV-2 genome and predictions of the human interactome	VIRUS CHARACTERIZATION	Interactome: Viral RNA and protein interactions	Vandelli A	Nucleic Acids Res.	2020	Virus Pathogen Resource, VIPR; www.viprbrc.org and NCBI genome database	To investigate possible interactions of SARS-CoV-2 RNA genome secondary structures with human proteins	Research article	2000 genomes of Coronaviruses including SARS-CoV-2	Viral genomics	Structural analysis of SARS-CoV-2 genome and predictions of the human interactome	NA	NA	NA	NA
34	PMID: 32780783	Global cataloguing of variations in untranslated regions of viral genome and prediction of key host RNA binding protein microRNA interactions modulating genome stability in SARS-CoV-2	VIRUS CHARACTERIZATION	Interactome: Viral RNA and protein interactions	Mukherjee M	PLoS One	2020	GISAID, RBPmap database, microRNAs database	To analyze the interactions between 5’ and 3’ untranslated SARS-CoV-2 regions and host RNA binding proteins and host microRNA	Research article	8595 genomes from GISAID	Viral genomics	Global cataloguing of variations in untranslated regions of viral genome and prediction of key host RNA binding protein microRNA interactions modulating genome stability in SARS-CoV-2.	NA	NA	NA	NA
35	PMID: 32297156	Computational Identification of Small Interfering RNA Targets in SARSCoV-2	VIRUS CHARACTERIZATION	Interactome: Viral RNA and protein interactions	Chen W	Virol Sin	2020	Virus Pathogen Resource, VIPR; www.viprbrc.org and NCBI genome database	To theoretical predict potential siRNA target in SARS-CoV-2 genome	Research letter	Representative SARS-COV-2 genome (MN908947 ) and the 2019nCoVR database available at https://bigd.big.ac.cn/ncov	SARS-CoV-2 genomics	Computational Identification of Small Interfering RNA Targets in SARSCoV-2.	NA	NA	NA	NA
36	PMID: 28216251	SARS-CoV-Encoded Small RNAs Contribute to Infection-Associated Lung Pathology	VIRUS CHARACTERIZATION	Interactome: Viral RNA and protein interactions	Morales L	Cell host microbe	2020	small RNA sequencing data reported in GEO	To find and address the relevance of small non-coding vRNAs in SARS-CoV pathology of the lung	Research article	RNAs from the lung of SARS-CoV infected mice	SARS-CoV-2, mouse and human genomics	SARS-CoV-Encoded Small RNAs Contribute to Infection-Associated Lung Pathology.	NA	NA	NA	SARS-CoV-2 infected mouse lung cells
37	PMID: 33349665	The SARS-CoV-2 RNA–protein interactome in infected human cells	VIRUS CHARACTERIZATION	Interactome: Viral RNA and protein interactions	Schmidt N	Nature Microbiology	2021	Molecular Signatures Database v.7.2, STRING	To study SARS-CoV-2 RNA interactome	Research article	Lysates of SARS-CoV-2 infected Huh7 cell line.	SARS-CoV-2 and human proteomics	The SARS-CoV-2 RNA–protein interactome in infected human cells.	NA	NA	NA	SARS-CoV-2 infected Huh7
38	PMID: 33052334	Systematic discovery and functional interrogation of SARS-CoV-2 viral RNA-host protein interactions during infection	VIRUS CHARACTERIZATION	Interactome: Viral RNA and protein interactions	Flynn RA	bioRxiv [Preprint]	2020	Cytoscape, and Gene Ontology database	To systematically discover possible functional interactions of SARS-CoV-2 viral RNA with host cells proteins	Research article	Lysates of SARS-CoV-2 infected Huh7.5 and VeroE6 cell lines.	SARS-CoV-2 and human proteomics	Systematic discovery and functional interrogation of SARS-CoV-2 viral RNA-host protein interactions during infection.	NA	NA	NA	SARS-CoV-2 infectedHuh7.5 and VeroE6 cell lines
39	PMID: 33147444	Genome-wide CRISPR Screens Reveal Host Factors Critical for SARS-CoV-2 Infection	VIRUS CHARACTERIZATION	Interactome: Viral RNA and protein interactions	Wei J	Cell	2021	The RNA-seq (accession GSE154784), ATAC-Seq (accession GSE154784) and ChIP-Seq data (accession GSE154761) available at NCBI GEO.	To identify host genes that regulate SARS-CoV-2 infection	Research article	Vero-E6- Cas9 cells	host genomics	Genome-wide CRISPR Screens Reveal Host Factors Critical for SARS-CoV-2 Infection.	NA	NA	NA	Vero-E6- Cas9 cells
40	PMID: 33263384	Comparative multiplexed interactomics of SARS-CoV-2 and homologous coronavirus non-structural proteins identifies unique and shared host-cell dependencies	VIRUS CHARACTERIZATION/Pathway	Interactome: Virus-host protein-protein interactions (PPI)	Davies JP	ACS Infect Dis	2020	Gene Expression Omnibus (GEO) database	To identify both unique and shared host cell protein binding partners for nsp2 and nsp4 from the three betacoronavirus strains and to compare the enrichment of common interactions across homologs from related strains	Research article	HEK293T cells transfected with viral protein expression constructs and interacting proteins were detected by immunoblotting for the FLAG-tag.	SARS-CoV-2 and human proteome	Comparative multiplexed interactomics of SARS-CoV-2 and homologous coronavirus non-structural proteins identifies unique and shared host-cell dependencies.	NA	NA	NA	betacoronavirus infected HEK293T (human, embrionic kidney)
41	PMID: 33103435	Computational Identification of Human Biological Processes and Protein Sequence Motifs Putatively Targeted by SARS- CoV-2 Proteins Using Protein-Protein Interaction Networks	VIRUS CHARACTERIZATION/Pathway	Interactome: Virus-host protein-protein interactions (PPI)	Nadeau R	J Proteome Res.	2020	Interactome of SARS-CoV-2 and human proteins published by Gordon et al, Nature 2020	To implement by in-depth computational analysis the interactome of SARS-CoV-2 and human proteins in infected HEK 293 cells published by Gordon to reveal processes that are potentially affected by the virus and putative protein binding sites	Research article	SARS_CoV-2 infected HEK 293 cells	SARS-CoV-2 and human proteome	Computational Identification of Human Biological Processes and Protein Sequence Motifs Putatively Targeted by SARS- CoV-2 Proteins Using Protein-Protein Interaction Networks	NA	NA	NA	Human embryonic kidney 293
42	PMID: 32811513	The current landscape of coronavirus-host protein- protein interactions	VIRUS CHARACTERIZATION	Interactome: Virus-host protein-protein interactions (PPI)	Perrin-Cocon L	J Transl Med.	2020	NCBI database	To find Coronavirus-host protein-protein interactions	Research article	Host and Coronavirus proteins	Viral and host proteome	The current landscape of coronavirus-host protein- protein interactions.	NA	NA	NA	NA
43	PMID: 32522207	COVID-19: Viral-host interactome analyzed by network based-approach 1 model to study pathogenesis	VIRUS CHARACTERIZATION/Pathway	Interactome: Virus-host protein-protein interactions (PPI)	Messina F	J Transl Med	2020	GISAID and NCBI database; STRING, BioGrid, InnateDB-All, IMEx, IntAct, MatrixDB, MBInfo, MINT, Reactome, Reactome-FIs, UniProt, 121 VirHostNet, BioData, CCSB Interactome Database; Protein Atlas expression database	The find the host interactome linked to the S-glycoprotein of SARS-CoV and MERS-CoV	Research article	259 Coronavirus sequences	Viral and host proteome	COVID-19: Viral-host interactome analyzed by network based-approach 1 model to study pathogenesis	NA	NA	NA	NA
44	PMID: 33206959	The IMEx coronavirus interactome: an evolving map of Coronaviridae-host molecular interactions	VIRUS CHARACTERIZATION/Pathway	Interactome: Virus-host protein-protein interactions (PPI)	Perfetto L	Database	2020	InAct database, Protein Atlas expression databse and Reactome	To build a curated dataset of physical molecular interactions between host and SARS-CoV viruses	Research article	4479 binary protein interactions between host and SARS-CoV-2, SARS-CoV-1 and other members of the Coronaviridae family extracted from 151 publications	Viral and host proteome	The IMEx coronavirus interactome: an evolving map of Coronaviridae-host molecular interactions	NA	NA	NA	NA
45	PMID: 33357464	Functional interrogation of a SARS-CoV-2 host protein interactome identifies unique and shared coronavirus host factors	VIRUS CHARACTERIZATION/Pathway	Interactome: multilayer (transcriptomics, proteomics) virus-host interactions	Hoffmann HH	Cell Host Microbe	2021	Cytoscape, NCBI GEO and Mendeley Data	To functionally interrogate by CRISPR analysis which of the Gordon SARS-CoV-2 host interacting proteins were essential for infection by SARS-CoV-2 virus as well as three seasonal human coronavirus of Huh7 cell lines, excluding genes that are likely to dominate the screen (e.g., the SARS-CoV-2 cellular receptor, ACE2)	Research article	Functional analysis of host factors required for SARS-CoV-2 infection by CRISPR analysis	sgRNAs targeting host protein coding gene involved in SARS-CoV-2 interactome	Virus-specific differences among human Coronaviruses were found in Rab GTPase requirements and glycosylphosphatidylinositol (GPI) anchor biosynthesis, whereas multiple pan-coronavirus factors were also identified involving cholesterol homeostasis.	NA	NA	NA	Huh7 cell line infected with SARS-Cov-2 at different time points
46	PMID: 33164753	Single-cell multiomic profiling of human lungs reveals cell-type-specific and age-dynamic control of SARS-CoV2 host genes	VIRUS CHARACTERIZATION	Interactome: multilayer (transcriptomics, proteomics) virus-host interactions	Wang A	Elife	2020	Processed data available for download using the web portal https://www.lungepigenome.org. Raw sequencing files has been submitted to Lung-Map Data Collecting Core and to dbGAP.	To interrogate chromatin accessibility and gene expression in non-diseased human lungs at single-cell resolution in order to identify candidate cis-regulatory elements (cCREs) that could control the expression of SARS-CoV2 host entry genes	Research article	scRNA transcriptomics and ATAC to find possible accessibility sites for regulation of SARS-CoV-2 entry gene transcription	human genomic and scRNAseq	Single-cell multiomic profiling of human lungs reveals cell-type-specific and age-dynamic control of SARS-CoV2 host genes.	NA	NA	NA	human lung cells
47	PMID: 32479746	Host-Viral Infection Maps Reveal Signatures of Severe COVID-19 Patients	VIRUS CHARACTERIZATION	Interactome: multilayer (transcriptomics, proteomics) virus-host interactions	Bost P	Cell	2020	GEO database	To characterize the in vivo crosstalk of SARS-CoV-2 with its human host on BALF samples from three mild and six severe COVID-19 patients	Research article	BAL from 3 mild and 6 severe COVID19 patients	scRNA-seq from human host	Host-Viral Infection Maps Reveal Signatures of Severe COVID-19 Patients.	NA	BaL	lung tissue	alveolar epithelial and immune cells
48	PMID: 32895641	Integrative Network Biology Framework Elucidates Molecular Mechanisms of SARS-CoV-2 Pathogenesis	VIRUS CHARACTERIZATION/Phenotypes	Interactome: multilayer (transcriptomics, proteomics) virus-host interactions	Kumar N	iScience	2020	GEO, HI-II-14, BioPlex, QUBIC, CoFrac and STRING databases	To generate Calu-3-specific human-SARS-CoV-2 interactome (CSI)	Research article	Multiomic approach (transcriptomic, proteomic data of SARS-CoV-2 infected cells	Viral and host proteome	Integrative Network Biology Framework Elucidates Molecular Mechanisms of SARS-CoV-2 Pathogenesis.	NA	NA	NA	Calu-3 cells
49	PMID: 32244779	Master Regulator Analysis of the SARS-CoV-2/Human Interactome	VIRUS CHARACTERIZATION/Pathway	Interactome: multilayer (transcriptomics, proteomics) virus-host interactions	Guzzi PH	J. Clin. Med	2020	Interactome decribed by Korkin et al, lung RNA-Seq dataset available by GTEX consortium and trascriptomic data avilable from human bronchial epithelial cells infected by SARS-CoV and by MERS-CoV	To predict, on the basis of the behavior of the other beta-coronaviruses (SARS-CoV and by MERS-CoV) how the SARS-CoV-2 - human proteins interactome could will be functionally affected by viral infection	Research article	Coexpression-based networks were generated using the corto algorithm with default parameters, freely available on the CRAN repository of R packages, using the SARS-CoV-2/human interactome proteins derived from the work of Korkin and the largest human lung RNA-Seq dataset available from the GTEX consortium. Master Regulator Analyses (MRA) were performed by comparing infected and mock samples in bo…	Viral and host transcriptomics and proteomics	Master Regulator Analysis of the SARS-CoV-2/Human Interactome	NA	NA	NA	NA
50	PMID: 32371892	COVID-19 Disease Map, building a computational repository of SARS-CoV-2 virus-host interaction mechanisms	VIRUS CHARACTERIZATION	Interactome: multilayer (transcriptomics, proteomics) virus-host interactions	Ostaszebski M	Sci Data	2020	Reactome, WikiPathways, IMEx Consortium, Pathway Commons, DisGeNET7, ELIXIR8	To build a comprehensive, standardized knowledge repository of SARS-CoV-2 virus-host interaction mechanisms, guided by input from domain experts and based on published work	Research article	To build a comprehensive, standardized knowledge repository of SARS-CoV-2 virus-host interaction mechanisms, guided by input from domain experts and based on published work.	Viral and host proteomics	COVID-19 Disease Map, building a computational repository of SARS-CoV-2 virus-host interaction mechanisms	NA	NA	NA	NA
51	PMID: 32142651	SARS-CoV-2 Cell Entry Depends on ACE2 and TMPRSS2 and Is Blocked by a Clinically Proven Protease Inhibitor.	VIRUS CHARACTERIZATION	Viral entry	Hoffmann M	Cell	2020 April
52	PMID: 33082294.	Neuropilin-1 is a host factor for SARS-CoV-2 infection.	VIRUS CHARACTERIZATION	Viral entry	Daly JL	. Science.	2020 Nov
53	PMID: 33082293	Neuropilin-1 facilitates SARS-CoV-2 cell entry and infectivity	VIRUS CHARACTERIZATION	Viral entry	Cantuti-Castelvetri	. Science.	2020 Nov
54	PMID: 33164751;	ACE2: Evidence of role as entry receptor for SARS-CoV-2 and implications in comorbidities.	VIRUS CHARACTERIZATION	Viral entry	Zamorano Cuervo N,	Elife.	2020 Nov
55	PMID: 32715618;	The protein expression profile of ACE2 in human tissues.	VIRUS CHARACTERIZATION	Viral entry	Hikmet F,	Mol Syst Biol.	2020 Jul
56	PMID: 32463365;	Knowledge synthesis of 100 million biomedical documents augments the deep expression profiling of coronavirus receptors.	VIRUS CHARACTERIZATION	Viral entry	Venkatakrishnan AJ,	Elife.	2020 May
57	PMID:32669955;	A comprehensive investigation of the mRNA and protein level of ACE2, the putative receptor of SARS-CoV-2, in human tissues and blood cells.	VIRUS CHARACTERIZATION	Viral entry	Wang Y,	nt J Med Sci	2020 Jun
58	PMID: 32662421;	Does the human placenta express the canonical cell entry mediators for SARS-CoV-2?	VIRUS CHARACTERIZATION	Viral entry	Pique-Regi R,	Elife.	2020 Jul
59	PMID: 32675206	Gene expression and <i>in situ</i> protein profiling of candidate SARS-CoV-2 receptors in human airway epithelial cells and lung tissue.	VIRUS CHARACTERIZATION	Viral entry	Aguiar JA,	Eur Respir J.	2020 Sep
60	PMID: 32413319;	HCA Lung Biological Network. Electronic address: lung-network@humancellatlas.org; HCA Lung Biological Network. SARS-CoV-2 Receptor ACE2 Is an Interferon-Stimulated Gene in Human Airway Epithelial Cells and Is Detected in Specific Cell Subsets across Tissues. .	VIRUS CHARACTERIZATION	Viral entry	Ziegler CGK	Cell	2020 May
61	PMID:32703421	Genetic variants that influence SARS-CoV-2 receptor TMPRSS2 expression among population cohorts from multiple continents.	VIRUS CHARACTERIZATION	Viral entry	Irham LM	Biochem Biophys Res Commun.	2020 Aug
62	PMID: 32410735	Interaction of the spike protein RBD from SARS-CoV-2 with ACE2: Similarity with SARS-CoV, hot-spot analysis and effect of the receptor polymorphism.	VIRUS CHARACTERIZATION	Viral entry	Othman H,	Biochem Biophys Res Commun	2020 Jun
63	PMID: 32946807	A Single-Cell RNA Expression Map of Human Coronavirus Entry Factors.	VIRUS CHARACTERIZATION	Viral entry	Singh M,	Cell Rep.	2020 Sep
64	PMID: 15654751.	The aromatic domain of the coronavirus class I viral fusion protein induces membrane permeabilization: putative role during viral entry.	VIRUS CHARACTERIZATION	Viral entry	Sainz B Jr,	Biochemistry.	2005 Jan
65	PMID: 32817270;	In situ structural analysis of SARS-CoV-2 spike reveals flexibility mediated by three hinges.	VIRUS CHARACTERIZATION	Viral entry	Turonová B,	Science.	2020 Oct
66	PMID: 32075877;	Cryo-EM structure of the 2019-nCoV spike in the prefusion conformation.	VIRUS CHARACTERIZATION	Viral entry	Wrapp D,	Science.	2020 Mar
67	PMID: 32155444;	Structure, Function, and Antigenicity of the SARS-CoV-2 Spike Glycoprotein.	VIRUS CHARACTERIZATION	Viral entry	Walls AC,	Cell.	2020 Apr
68	PMID:32790406	Does SARS-CoV-2 Bind to Human ACE2 More Strongly Than Does SARS-CoV?	VIRUS CHARACTERIZATION	Viral entry	Nguyen	J Phys Chem B	2020 Aug
69	PMID: 33556558	SARS-CoV-2 mutation 614G creates an elastase cleavage site enhancing its spread in high AAT-deficient regions.	VIRUS CHARACTERIZATION	Viral entry	Bhattacharyya C	Infect Genet Evol.	2021 July
70	PMID:32697968	Tracking Changes in SARS-CoV-2 Spike: Evidence that D614G Increases Infectivity of the COVID-19 Virus.	VIRUS CHARACTERIZATION	Viral entry	Korber B,	Cell.	2020 Aug
71	PMID: 33581803;	SARS-CoV-2 variants and ending the COVID-19 pandemic.	VIRUS CHARACTERIZATION	Viral entry	Fontanet A,	Lancet.	2021 Mar
72	PMID: 33621484	Circulating SARS-CoV-2 spike N439K variants maintain fitness while evading antibody-mediated immunity.	VIRUS CHARACTERIZATION	Viral entry	Thomson EC,	Cell.	2021 Mar
73	https://pubmed.ncbi.nlm.nih.gov/32695025/	Regulatory Cross Talk Between SARS-CoV-2 Receptor Binding and Replication Machinery in the Human Host	Viral entry/ Pathways	IN SILICO VIRUS-HOST INTERACTOMES	Ahmed SSSJ	Front Physiol.	2020	HPRD, Human Proteome Map, Proteomics DB, Human Protein Atlas, intarctome from Gordon at al., Human Proteinpedia, BioGRID, Intact	Reveal the SARS-CoV-2 driven host mechanism in human lung.	Article, in silico	Data bases derived data	Proteomic, interactomics (Host-Viral)	SARS-CoV-2 Interacting Host Proteins (Host protein involved in the receptor-mediated network): ATP6V1A, AP3B1, STOM, and ZDHHC5. Molecular Enrichment: a. High enrichment: immune mechanism (R-HSA-168256), signal transduction (R-HSA-162582), metabolism of proteins (R-HSA-392499), metabolism of RNA (R-HSA-8953854), transcription machinery (GO:0001098), vesicle-mediated transport (R-HSA-5653656), met…	NaN	In Silico	Human Lung	High through-put experimental data, human protein interactome and SARS-CoV-2

## Sheet: Pathways
ID TE	URL	Title	Domain	Sub-domain	First Author (et al.)	Journal	Year	Database	Research Objective	Tipology (review, clinical trial, in silico…)	Study design/sample size (patients or genes or sequences, etc.)	Omic data (viral or host), type ( single cell or bulk RNA seq)	Main Outcomes	Severity (A, M, S)	Localization (URTI, LRTI, Systemic, Cell culture)	Tissue	Celltype (or virus)
73	https://pubmed.ncbi.nlm.nih.gov/32695025/	Regulatory Cross Talk Between SARS-CoV-2 Receptor Binding and Replication Machinery in the Human Host	Viral entry/ Pathways	IN SILICO VIRUS-HOST INTERACTOMES	Ahmed SSSJ	Front Physiol.	2020	HPRD, Human Proteome Map, Proteomics DB, Human Protein Atlas, intarctome from Gordon at al., Human Proteinpedia, BioGRID, Intact	Reveal the SARS-CoV-2 driven host mechanism in human lung.	Article, in silico	Data bases derived data	Proteomic, interactomics (Host-Viral)	SARS-CoV-2 Interacting Host Proteins (Host protein involved in the receptor-mediated network): ATP6V1A, AP3B1, STOM, and ZDHHC5. Molecular Enrichment: a. High enrichment: immune mechanism (R-HSA-168256), signal transduction (R-HSA-162582), metabolism of proteins (R-HSA-392499), metabolism of RNA (R-HSA-8953854), transcription machinery (GO:0001098), vesicle-mediated transport (R-HSA-5653656), met…	NaN	In Silico	Human Lung	High through-put experimental data, human protein interactome and SARS-CoV-2
74	https://pubmed.ncbi.nlm.nih.gov/20392858/	Quantitative proteomics analysis reveals BAG3 as a potential target to suppress severe acute respiratory syndrome coronavirus replication	Pathways	PROTEOMICS ON IN VITRO INFECTIONS	Zhang L	J Virol	2010	Panther	Identify host proteins important for SARS-CoV-1 RNA replication	Article	Quantitative proteomic (SILAC combined with LC-MS/MS)	Proteomic, global proteome (Host-viral)	1. Upregulated proteins (BAG3 and 14-3-3) and pathways (apoptosis: R-HSA-109581, autophagy: R-HSA-9612973, signal transduction: R-HSA-162582, and cell cycle: R-HSA-1640170. 2. Downregulated proteins (RPS19, RPL18, RPL27A, RPL36, EIF2S1, EIF5B, EIF4A2, - Cdc42 and RhoA ) and pathways (ribosomal complexes: R-HSA-72392 and R-HSA-72499), regulation of translational initiation (GO:0006446), RHO GTPase…	NaN	Cell culture	NaN	BHK21 (baby hamster kidney) w/o SARS-CoV-1 Replicon
75	https://pubmed.ncbi.nlm.nih.gov/32691695/	Dysregulation in Akt/mTOR/HIF-1 signaling identified by proteo-transcriptomics of SARS-CoV-2 infected cells.	Pathways	TRANSCRIPTOMICS AND PROTEOMICS ON IN VITRO INFECTIONS	Appelberg S	Emerg Microbes Infect	2020	NaN	Integrative proteo-transcriptomics analysis in SARSCoV-2 infected Huh7 cells	Article	RNAseq Illumina and LC-MS/MS TMT 16-plex	Proteomic and trascriptomics (Host-Viral)	Upregulated pathways: cell proliferation (GO:0008283) and apoptosis (R-HSA-109581), such as ErbB (GO:0038127), PI3K-Akt (R-HSA-198203), HIF-1 (GO:0097411), and mTOR signaling (R-HSA-165159), and pathways that are related to innate immune responses (R-HSA-168249) such as TNF (R-HSA-75893), NOD-like receptor (NLR) ( R-HSA-168638) and RIG-I signaling (GO:0039529). platelet activation (R-HSA-76002), …	NaN	Cell culture	NaN	Huh7 cell line infected with SARS-Cov-2 at different time points
76	https://pubmed.ncbi.nlm.nih.gov/32971089/	Integrative transcriptomics analysis of lung epithelial cells and identification of repurposable drug candidates for COVID-19	Pathways	IN SILICO TRANSCRIPTOMICS	Islam T	Eur J Pharmacol	2020	Gene Expression Omnibus (GEO)	Integrative analysis of transcriptomic RNA-seq data of COVID-19 to detect differentially expressed genes.	Article	Gene ontology-based pathway enrichment analysis and protein-protein interaction (PPI) network analysis was also conducted and revealed hub genes. (In silico analysis)	Transcriptomics in the host, RNA seq data (Host-Viral)	1. differentially expressed gene, biological process: cytokine-mediated signaling pathway (GO:0019221), response to other organisms (GO:0051707), response to external biotic stimulus (GO:0043207), and defense response (GO:0006952). 2. The important pathways showed enriched pathways namely, cytokine signaling in the immune system (R-HSA-1280215), interleukin-10 signaling (R-HSA-6783783), immune sy…	NaN	NaN	Lung	lung epithelial cells, infected with SARS-CoV-2 (A459, Caco-2)
77	https://pubmed.ncbi.nlm.nih.gov/33060197/	Comparative host-coronavirus protein interaction networks reveal pan-viral disease mechanisms	Pathways	PROTEOMICS AND GENETIC SCREEN ON IN VITRO INFECTIONS	Gordon DE	Science	2020	NaN	1. Map the virus-host protein-protein interactions for SARS-CoV-2. SARS-CoV-1 and MERS-CoV. 2. prioritize functionally-relevant host factors and structurally characterized one virus-host interaction	Article	Each gene of SARS-CoV-1 expressed in HEK293T cells and affinity purified (AP) and LC/MS-MS, and high-confidence interactors were identified by mass spectrometry (MS) and compare with SARS-CoV-2 interactome	1. Interactome, proteomics 2. Genetic screens: RNA (siRNA) and CRISPR-based knockouts	Interactomes: 1. all three viruses: Ribosome biogenesis (GO:0042254), regulation of RNA metabolism (GO:0051252), endosomal (GO:0016197) and Golgi vesicle transport (GO:0048193), nuclear envelope (GO:0005635), proteasomal catabolism (GO:0010498), cellular response to heat (R-HSA-3371556), and regulation of intracellular protein transpor (GO:0033157)t. Casein kinase II (GO:0005956) and RNA processi…	NaN	Cell culture	NaN	HEK293T cells expressing each protein of SARS-CoV-1, SARS-CoV-2 and MERS (interactome). knockdowns in A549-ACE2 cells (siRNA) and Caco-2 cells (CRISPR-based knockouts)
78	https://pubmed.ncbi.nlm.nih.gov/33259812/	Actionable Cytopathogenic Host Responses of Human Alveolar Type 2 Cells to SARS-CoV-2	Pathways	PROTEOMICS ON IN VITRO INFECTIONS	Hekman RM	Mol Cell	2020	NaN	Quantitative phosphoproteomic and global proteome on iAT2s and comparing with different cell lines (A549, Caco-2, VERO-6)	Article	pluripotent stem cell-derived AT2s (iAT2s) infected with SARS-CoV-2 at air-liquid interface (ALI). 3D culture lung system	Quantitative temporal phospho/proteomic analysis following SARS-CoV-2 infection	1 GENERAL. RNA processing (GO:0006396), translation (GO:0006412), metabolism (R-HSA-1430728), nuclear integrity (GO:0017056), protein trafficking, and cytoskeletal (GO:0007010)-microtubule (GO:0031122) organization, leading to cell cycle (R-HSA-1640170) arrest, genotoxic stress (GO:0006974), and innate immunity (R-HSA-168249). 2. PROTEOME: 1h post infection): a. Enriched in factors previously tie…	NaN	3D cell culture	Lung	pluripotent stem cell-derived AT2s (iAT2s) infected with SARS-CoV-2 at air-liquid interface (ALI) at 4 time points (1, 3, 6, and 24 hpi).
79	https://pubmed.ncbi.nlm.nih.gov/32408336/	Proteomics of SARS-CoV-2-infected host cells reveals therapy targets.	Pathways	TRANSCRIPTOMICS AND PROTEOMICS ON IN VITRO INFECTIONS	Bojkova D	Nature	2020	NaN	Obtain an unbiased profile of the cellular response to SARS-CoV-2 infection in human cells	Article	Quantitative translatome and proteome of Caco-2 cells infected with SARS-CoV-2	Proteomic, transcriptomics (Host-Viral)	1. Transcriptomics data: Increases in the translation machinery (R-HSA-72766). Translation inhibitors prevented SARS-CoV-2 replication in cells. 2. Proteomic data: reduced cholesterol metabolism (GO:0008203); increased RNA-modifying proteins, such as spliceosome components (GO:0005681), and carbon metabolism (GO:0018885). 3. Kinetic analysis: nucleic acid metabolism (GO:0090304) sub-pathways and …	NaN	Cell Culture	NaN	Adenocarcinoma, colon, human derived cell line: Caco-2 infected with SARS-CoV-2
80	https://pubmed.ncbi.nlm.nih.gov/32645325/	The Global Phosphorylation Landscape of SARS-CoV-2 Infection	Pathways	PROTEOMICS ON IN VITRO INFECTIONS	Bouhaddou M	Cell	2020	NaN	Global phosphorylation and protein abundance landscape of SARS-CoV-2 infection, map phosphorylation changes to disrupted kinases and pathways	Article	Quantitative mass spectrometry-based phosphoproteomics	Proteomic of phosphorylation	1. Global Proteome: Proteins significantly increased in abundance upon infection are SARS-CoV-2 viral proteins. By contrast, the majority of host proteins decreased in abundance: many are involved in platelet regulation (R-HSA-114608, R-HSA-418346), thrombosis, and prevention of blood coagulation (APOH, CD9, TSPAN14, AHSG, SERPINA1, and A2M) (COVID-19, thrombosis and anticoagulation_Homo sapiens,…	NaN	Cell culture	NaN	SARS-CoV-2 infected Vero E6 cells
81	https://www.biorxiv.org/content/10.1101/2020.06.17.156455v1	Multi-level proteomics reveals host-perturbation strategies of SARS-CoV-2 and SARS-CoV	Pathways	PROTEOMIC AND INTERACTOMICS IN VITRO	Stukalov A	Pre-print	2020	NaN	Understand how SARS-CoV-2 and related coronaviruses manipulate the host by characterizing (1) interactome, (2) proteome and (3) signaling processes in a systems-wide manner	Article	A549 individually expressing SARS-CoV-1 or SARS-CoV-2 gene subjected to several proteomic analysis.	1) AP-MS and of each SARS-CoV-1 and SARS-CoV-2 bait. 2) Proteome analysis of A549 cells expressing the 54 individual viral proteins. 3) ACE2-expressing A549 were infected with SARS-CoV-2, and profiled the impact of viral infection on mRNA transcription, protein abundance, ubiquitination and phosphorylation in a time-resolved manner.	1. SARS-CoV-2 targets a number of key cellular regulators involved in innate immunity (R-HSA-168249) (ORF7b- MAVS, -UNC93B1), stress response components (R-HSA-2262752) (N-HSPA1A) and DNA damage response mediators (ORF7a-ATM, -ATR). ORF8 of SARS-CoV-2, but not its SARS-CoV homolog, binds specifically to the TGFB1 (R-HSA-170838)-LTBP1 (R-HSA-8956770) complex. 2. ORF9b of SARS-CoV-2 leads to a dysr…	NaN	Cell culture	NaN	A549 lung carcinoma cells were transduced with lentiviruses expressing individual HA-tagged viral proteins
82	https://pubmed.ncbi.nlm.nih.gov/20478047/	Interactions of SARS coronavirus nucleocapsid protein with the host cell proteasome subunit p42	Pathways	INTERACTOMICS	Wang Q	Virol J	2010	NaN	Identify host proteins interacting with SARS-CoV-1 NP	Article	SARS-CoV-1 NP GST-pulldown	Proteomic, interactomics (Host-viral)	NP binds p42, a protease regulatory subunit S10B of the 26S proteasome; pathways (26S proteasome: R-HSA-68819, R-HSA-8852135)	NaN	Cell culture	NaN	2BS cells expressing NP of SARS-CoV-1
83	https://pubmed.ncbi.nlm.nih.gov/32838362/	Virus-Host Interactome and Proteomic Survey Reveal Potential Virulence Factors Influencing SARS-CoV-2 Pathogenesis	Pathways/host signature	INTERACTOMICS	Li J	Med	2021	NaN	Investigate molecular mechanisms of SARS-CoV-2 pathogenesis	Article	Intraviral interactions (1. Y2H and mammalian 2H ) and host-protein interactions (express each SARS-CoV-2 encoded gene ) AP and LC-MS/MS	Proteomic, interactomics (Host-Viral)	Pathways: ATP biosynthesis (GO:0006754) and metabolic processes (R-HSA-1430728) (M), mRNA transport (GO:0051028) (N), melanoma differentiation-associated protein 5 (MDA5, R-HSA-913536) and retinoic acid-inducible gene I (RIG-I, R-HSA-168917) (R-HSA-936436): RNA sensing signaling (nsp1), nucleotide-excision repair (nsp4) (R-HSA-5696398), protein methylation (R-HSA-8876725) and alkylation (GO:00082…	NaN	Cell culture	NaN	Each SARS-CoV-2 gene expressed with N-terminal 3xFLAG epitope in HEK293 (Human Embryonic Kidney 293) cells
84	https://pubmed.ncbi.nlm.nih.gov/32575076/	Re-analysis of SARS-CoV-2-infected host cell proteomics time-course data by impact pathway analysis and network analysis: a potential link with inflammatory response	Pathways	IN SILICO PROTEOMIC	Bock JO	Aging	2020	ReactomeFI	Propose overrepresented pathways and iPathwayGuide software to analyze implicated pathways	Article, in silico	Re-analyze the cellular mechanisms altered upon viral infection by impact pathways analysis and network analysis	Publicly available proteomics data from Bojkova et al. (Host-Viral)	Trascriptional misregulation in cancer; proteoglycans in cancer (R-HSA-3000178); Axon guidance (R-HSA-422475); linoleic acid metabolism (R-HSA-2046105); neomycin, kanamycin, gentamicin biosynthesis (GO:1901156 and GO:1901131); neuroactive ligand-receptor interaction (R-HSA-112316 and R-HSA-5632681); hematopoietic cell lineage (GO:0002244); complement and coagulation cascade (R-HSA-166658 and R-HS…	NaN	Data from cell culture (Caco-2 infected with SARS-CoV-2) by Bojkova D et al.	NaN	Publicly available proteomics data from Bojkova et al. (Caco-2 )
85	https://pubmed.ncbi.nlm.nih.gov/32591346/	Data, Reagents, Assays and Merits of Proteomics for SARS-CoV-2 Research and Testing.	Pathways	PROTEOMICS ON IN VITRO INFECTIONS	Zecha J	Mol Cell Proteomics	2020	NaN	In depth proteomes of 4 SARS-CoV-2 cell line models	Article	Proteomic response of Vero E6, Calu-3, Caco-2 and A549 cell lines to SARS-CoV-2 infection	Proteomic (Host-Viral)	G1/S specific cyclin CCND1 (R-HSA-69206) and the transcription factor HIF1A (R-HSA-1234158) – together with several other cell cycle regulators (R-HSA-1640170) and mediators of oxidative stress (GO:0006979) – were strongly down-regulated at high viral loads. Decrease in expression of several proteins involved in innate immunity (R-HSA-168249) such as the cytokine SPP1 ( R-HSA-1280215), the growth…	NaN	Cell Culture	NaN	Vero E6, Calu-3, Caco-2 and A549 cell lines to SARS-CoV-2 infection
86	https://pubmed.ncbi.nlm.nih.gov/32619390/	Shotgun proteomics analysis of SARS-CoV-2-infected cells and how it can optimize whole viral particle antigen production for vaccines	Pathways	PROTEOMICS ON IN VITRO INFECTIONS	Grenga L	Emerg Microbes Infect	2020	NaN	Analyse the changes occurring in the host cell proteome following SARS-CoV-2 infection	Article	shotgun tandem mass spectrometry	Proteomic (Host-Viral)	Activated pathways: membrane trafficking (R-HSA-199991) and protein pre-processing in the endoplasmic reticulum (GO:0016485), mRNA processing/splicing via spliceosome (GO:0006397), cornification (GO:0070268) and ECM (Extra Cellular Matrix) regulators (R-HSA-1474244), clathrin-mediated endocytosis (R-HSA-8856828), vesicle-mediated transport (R-HSA-5653656), RNA modifiers (spliceosome components (G…	NaN	Cell culture	NaN	Vero E6 cells infected with SARS-Cov-2 (different time points and MOI)
88	https://pubmed.ncbi.nlm.nih.gov/32788344/	Serum Protein Profiling Reveals a Landscape of Inflammation and Immune Signaling in Early-stage COVID-19 Infection	Pathways/host signature/phenotypes	Host signature	Hou X	Mol Cell Proteomics	2020		comprehensive changes of serum proteins in COVID-19 patients throughout the SARS-CoV-2 infection	Research article	early COVID-19 (n = 15) and influenza (n = 13) patients	proteomics, transcriptome	activation of viral infection pathways (MAPK, ERK1/ERK2, JAK-STAT, PI3K) occurs in acute COVID-19 infection. The expression changes of cytokines (i.e. IL6, IL17, CCL2) indicate that pro-inflammation may occur in early stages of SARSCoV-2 infection. Neutrophil degranulation, complement cascade, and coagulation cascades were down-regulated in early COVID-19 infection (C1R, C7). The CCL2- and CXCL10…	A	systemic	blood	serum
90	https://pubmed.ncbi.nlm.nih.gov/33171100/	Multi-Omics Resolves a Sharp Disease-State Shift between Mild and Moderate COVID-19	Pathways/host signature	Host signature	Su Y	Cell	2020		computational methods to integrate clinical observations, single-cell characterizations, and plasma analytics, to develop a comprehensive and integrated view of COVID-19 during the week following initial diagnosis.	Research article	139 COVID-19 patients and 258 healthy donors	multi-omic including proteomic, metabolomic, and single cell trascriptomic and proteomic, after clinical diagnosis (time = T1), and a few days later (T2).	Proteomic data: upregulation of pro-inflammatory cytokines (e.g., CXCL6), proteins associated with immune cell activation (e.g., CD244 and CD40) in COVID-19 compared to healthies. Identified a trend in the upregulation of CCL7, IL-10, and IL-6 between moderate and severe disease. Metabolomic data: upregulation of metabolites, including molecules associated with amino acid, and carbohydrate metabo…	mild, moderate , severe	Systemic	Blood	PBMC
91	https://pubmed.ncbi.nlm.nih.gov/33239683/	Longitudinal proteomic profiling reveals increased early inflammation and sustained apoptosis proteins in severe COVID-19	Pathways/host signature	Host signature	Haljasmägi L	Scientific Reports	2020		underlying host factors and markers for disease severity	Research article	40 hospitalized COVID-19 patients	proteomics	While essentially all patients displayed SARS-CoV-2-specific antibodies and virus-neutralization capacity within 12–15 days, a rapid, mostly transient upregulation of selective inflammatory markers including IL-6, CXCL10, CXCL11, IFNγ, IL-10, and monocyte-attracting CCL2, CCL7 and CCL8, was particularly evident in ICU patients. In addition, there was consistent and sustained upregulation of apopt…	M,S	systemic	blood	plasma
92	https://pubmed.ncbi.nlm.nih.gov/32619549/	Ultra-High-Throughput Clinical Proteomics Reveals Classifiers of COVID-19 Infection	Pathways/host signature	Host signature	Messner CB	Cell Systems	2020		To identify biomarkers differently expressed on the basis of disease severity	Research article	199 sera from early hospitalized cases of SARS-CoV-2	MS-based proteomics	27 biomarkers are differentially expressed between WHO severity grades for COVID-19. They include complement factors, the coagulation system, inflammation modulators, and pro-inflammatory factors upstream and downstream of interleukin 6. Factors: A1BG, ACTB;ACTG1, ALB, APOA1, APOC1, C1R, C1S, C8A, CD14, CFB, CFH, CFI [complement factor I], CRP, FGA, FGB, FGG [fibrinogen alpha, beta, and gamma cha…	different severity score	systemic	serum samples	serum
93	https://pubmed.ncbi.nlm.nih.gov/33128875/	Plasma Proteomics Identify Biomarkers and Pathogenesis of COVID-19	Pathways/host signature	Host signature	Shu Ting	Immunity	2020		To identify biomarkers able to predict diseases severity by profiling plasma proteomics of COVID-19 cases at distinct symptoms and time points	Research article	Cohort 1: COVID-19 patients (cohort 1), including 5 patients with fatal (F) outcome, 7 patients diagnosed as severe (S) symptoms, and 10 patients diagnosed as mild (M) symptoms. Fatal patients were sampled at different time point from the admission and the death. Recovered patients were sampled at the diseases peak and at discharge. 8 healthy donors were used as control; Cohort 2: To validate dat…	Quantitative proteomics of the plasma samples severe/fatal disease; Gene Ontology (GO) nd Genomes (KEGG) pathway enrichment analyses to define pathways; a new computational pipeline named Prioritization of Optimal biomarker Combinations for COVID-19 (POC-19) for identifying potential biomarker combinations to classify COVID-19 cases as well as a set of biomarker combinations that could accurately…	A total of 195 differentially expressed proteins (DEPs) were identified under this condition, and the degree of differential expression of DEPs was reduced in M group compared with S or F group; The GO terms and KEGG pathways of DEPs were highly enriched in processes involved in inflammation, immune cell migration and degranulation, complement system, coagulation cascades, and energy metabolism; …	plasma	plasma	plasma	plasma
94	/pubmed/32492406	Proteomic and Metabolomic Characterization of COVID-19 Patient Sera	Pathways/Phenotypes	Plasma	Shen B	Cell	2020	https://www.iprox.org/ (IPX0002106000 and IPX0002171000)	To identify protein and metabolite changes in the sera of severe COVID-19 patients, which might be used in selection of potential blood biomarkers for severity evaluation	Research article	Patients: 28 severe COVID-19 patients, 28 healthy subjects, 25 non-COVID-19 patients with similar clinical characteristics as COVID-19 patients, 25 non-severe COVID-19 patients. Samples: Serum. Data acquisition.	Proteomics and Metabolomics	molecular changes in the sera of COVID-19 patients compared to other groups implicating dysregulation of macrophage, platelet degranulation, complement system pathways, and massive metabolic suppression.	ALL	Systemic	Sera
95	/pubmed/33096026	Large-Scale Multi-omic Analysis of COVID-19 Severity	Pathways	Plasma	Overmyer KA	Cell Systems	2021	MassIVE: MSV000085703 https://doi.org/10.25345/C5F74G GEO: GSE157103 https://www.ncbi.nlm.nih.gov/geo/query/acc.cgi?acc=GSE157103	biomolecules strongly associated with COVID-19 status and severity	Research article	Patients and samples: blood samples from 128 adult patients. Patients who tested positive (n = 102) and negative (n = 26) for the virus. COVID-19: Non-ICU n = 51, ICU n = 51. Non-COVID-19: Non-ICU n = 10 ICU n = 16	Transcriptomics, proteomics, metabolomics, and lipidomics	219 diverse biomolecules were strongly associated with COVID-19 status and severity and pointed to dysregulation of processes related to lipid transport, blood coagulation, acute phase response, endotheliopathy, and neutrophil degranulation in this disease	ALL	Systemic	Blood samples
96	https://pubmed.ncbi.nlm.nih.gov/33140861/	Blood molecular markers associated with COVID-19 immunopathology and multi-organ damage	Pathways/host signature/phenotypes	Host signature	Chen YM	The EMBO Journal	2020		explore the molecular pathophysiology associated with SarsCoV2 infection	Research article	66 Sars-CoV2 infected patients, 55 (49 mild and 6 severe) discarged, 5 (1 mild and 4 severe) on treatment, 6 died.	multi-omics approach employing cutting-edge transcriptomic, proteomic, and metabolomic technologies	proteomic analysis: activation of the HIF-1 signaling pathway and reactive oxygen species metabolic processes . decline of brain-enhanced proteins regulating neurotransmitter synthesis and numbers of neurotransmitter receptors (HTRA3, GRIK3, and GRIA3). Downregulation of Liver-enhanced proteins in mild and severe patients. Heart-specific proteins related to cardiac muscle contraction and oxidativ…		Systemic	Blood	Leukocytes
97	/pubmed/32786691	Serum Proteomics in COVID-19 Patients: Altered Coagulation and Complement Status as a Function of IL-6 Level	Pathways/Phenotypes	Plasma	D'Alessandro A	J Proteome Res.	2020	ProteomeXchange with identifier PXD020601.	proteomics analysis of sera from COVID-19 patients, stratified by circulating levels of IL-6, and correlated to markers of inflammation and renal function.	Research article	Sera from 33 COVID-19-positive patients, as determined by SARS-CoV-2 nucleic acid testing of nasopharyngeal swabs; the severity of the disease was inferred from serum levels of IL-6, which were determined by CLIA certified ELISA-based measurements. Control group included 16 subjects, all of whom were SARS-CoV-2 negative by nasopharyngeal swab at the time of the blood draw. Some patients in this g…	Proteomics	As a function of IL-6 levels, we identified significant dysregulation in serum levels of various coagulation factors, accompanied by increased levels of antifibrinolytic components, including several serine protease inhibitors (SERPINs). These were accompanied by up-regulation of the complement cascade and antimicrobial enzymes, especially in subjects with the highest levels of IL-6, which is con…	ALL	Systemic	Serum
100	/pubmed/33043283	SARS-CoV-2 Infection Dysregulates the Metabolomic and Lipidomic Profiles of Serum	Pathways/Phenotypes	Plasma	Bruzzone C	iScience	2020	Mendeley Data, V1, doi: 10.17632/3h96n97xrb.1	information on how SARS-CoV-2 affects metabolism	Research article	Patients and samples: Serum profile of 398 COVID-19 acute phase patients by NMR spectroscopy. A cohort of sera from 280 individuals of the working population from the same geographical region, but collected in pre-COVID times.	Metabolomics and lipidomics	The lipidomic analysis unraveled a pathogenic redistribution of the lipoprotein particle size and composition to increase the atherosclerotic risk. In turn, metabolomic analysis reveals abnormally high levels of ketone bodies (acetoacetic acid, 3-hydroxybutyric acid, and acetone) and 2-hydroxybutyric acid, a readout of hepatic glutathione synthesis and marker of oxidative stress.	ALL	Systemic	Serum
101	/pubmed/33207699	Large-Scale Plasma Analysis Revealed New Mechanisms and Molecules Associated with the Host Response to SARS-CoV-2	Pathways/Phenotypes	Plasma	Barberis E	Int J Mol Sci.	2020	EMBL-EBI MetaboLights database with the identifier MTBLS1866	Understanding of Coronavirus Disease 2019 (COVID-19) pathogenesis and the development of therapeutic strategies to Predict Antiviral Drug Efficacy in COVID-19	Research article	plasma samples of 161 subjects, 103 of whom were infected with SARS-CoV-2.	metabolomics and lipidomics	Several circulating lipids act as potential biomarkers, such as phosphatidylcholine 14:0_22:6, phosphatidylcholine 16:1_22:6, and phosphatidylethanolamine 18:1_20:4. Triglycerides and free fatty acids, especially arachidonic acid and oleic acid, were well correlated to the severity of the disease. An untargeted analysis of non-critical COVID-19 patients identified a strong alteration of lipids an…	ALL	Systemic	Plasma
102	/pubmed/32610096	Omics-Driven Systems Interrogation of Metabolic Dysregulation in COVID-19 Pathogenesis	Pathways	Plasma	Song J-W	Cell Metabolism	2020	http://dx.doi.org/10.17632/6z5zkzb3hv.3	To identify plasma metabolites that distinguish COVID-19 patients from healthy controls and correlate with disease severity.	Research article	Patients: 26 healthy individuals, Mild group (n = 18), moderate group (n = 19); severe group (n = 13). Samples: Plasma and Exosomes.	Lipidomics and metabolomics	Plasma monosialodihexosyl gangliosides (GM3s) were negatively correlated with CD4+ T cell count in COVID-19 patients, and GM3-enriched exosomes were positively correlated with disease severity.	ALL	Systemic	Plasma
103	/pubmed/33103907	Evidence of Structural Protein Damage and Membrane Lipid Remodeling in Red Blood Cells from COVID-19 Patients	Pathways	Plasma	Thomas T	J Proteome Res.	2020	ProteomeXchange with the identifier no. PXD022013, accessible at the following link: https://massive.ucsd.edu/ProteoSAFe/dataset.jsp?task=02b4fa2ccaaa411988eb8059c6a45544.	Characterization of severity of hypoxemia in COVID-19 patients	Research article	Red Blood Cells from 23 healthy subjects and 29 molecularly diagnosed COVID-19 patients.	metabolomics, proteomics, and lipidomics	RBCs from COVID-19 patients had increased levels of glycolytic intermediates, accompanied by oxidation and fragmentation of ankyrin, spectrin beta, and the N-terminal cytosolic domain of band 3 (AE1). Significantly altered lipid metabolism was also observed, in particular, short- and medium-chain saturated fatty acids, acyl-carnitines, and sphingolipids. Nonetheless, there were no alterations of …	ALL	Systemic	Blood	Red Blood Cells
104	/pubmed/32806897	Integrative Modeling of Quantitative Plasma Lipoprotein, Metabolic, and Amino Acid Data Reveals a Multiorgan Pathological Signature of SARS-CoV-2 Infection	Pathways	Plasma	Kimhofer T	J Proteome Res.	2020	EMBL-EBI MetaboLights database with the identifier MTBLS2014. The complete data set can be accessed via https://www.ebi.ac.uk/metabolights/MTBLS2014.	Metabolic effects of severe acute respiratory syndrome coronavirus 2 (SARS-CoV-2) infection on human blood plasma	Research article	Patients: The full cohort was comprised of 42 individuals. SARS-CoV-2 RNA positive-tested patients presented with symptoms including fever, cough, shortness of breath and fatigue. Samples: Human blood plasma.	Metabolomics (NMR and Mass Spectrometry	Key discriminant metabolites included markers of inflammation including elevated α-1-acid glycoprotein and an increased kynurenine/tryptophan ratio. There was also an abnormal lipoprotein, glucose, and amino acid signature consistent with diabetes and coronary artery disease (low total and HDL Apolipoprotein A1, low HDL triglycerides, high LDL and VLDL triglycerides), plus multiple highly signifi…	ALL	Systemic	Plasma
110	https://pubmed.ncbi.nlm.nih.gov/33082228/	Transcriptional and proteomic insights into the host response in fatal COVID-19 cases	host signature/Pathways/Phenotypes	Host signature	Wu M	Proc Natl Acad Sci U S A	2020		detailed assessment of the host response to SARS-CoV-2 in human lung	Research article	lung samples from these 9 COVID-19 fatal cases, archived histologically normal lung tissue obtained from 10 SARS-CoV-2-uninfected subjects	total RNA sequencing and proteomics analysis	Upregulation of genes associated with leukocyte migration, chromosome segregation, neutrophil activation, generation of neutrophil extracellular traps (NETs, myeloperoxidase, lactoferrin, and histones) and related to extracellular structure organization and pulmonary fibrosis (e.g., MMP7, GDF15, and MUC5B) in COVID-19 cases. Colonic transcriptome: Up-regulation of genes related to the response to…	S	Lung	lung
146	/pubmed/32559180	COVID-19 infection alters kynurenine and fatty acid metabolism, correlating with IL-6 levels and renal status	Pathways/Phenotypes	Plasma	Thomas T	JCI Insight.	2020	Supplementary materials	To investigate metabolic effects of SARS-CoV-2 infection	Research article	serum metabolites of patients with COVID-19 (n = 33; diagnosed by nucleic acid testing), as compared with COVID-19–negative controls (n = 16).	metabolomics	altered tryptophan metabolism into the kynurenine pathway, which regulates inflammation and immunity. Changes in tryptophan metabolism correlated with interleukin-6 (IL-6) levels. Widespread dysregulation of nitrogen metabolism, with altered levels of most amino acids, along with increased markers of oxidant stress (e.g., methionine sulfoxide, cystine), proteolysis, and renal dysfunction (e.g., c…	ALL	Systemic	Serum
147	PMID: 32073213	Abnormal coagulation parameters are associated with poor prognosis in patients with novel coronavirus pneumonia.	Pathways		Tang N,	J Thromb Haemost	2020
148	PMID: 32306492	D-dimer levels on admission to predict in-hospital mortality in patients with Covid-19.	Pathways		Zhang L,	J Thromb Haemost	2020
149	PMID: 32526193	Pulmonary post-mortem findings in a series of COVID-19 cases from northern Italy: a two-centre descriptive study.	Pathways		Carsana L	Lancet Infect Dis.	2020 Oct
150	PMID: 32437596	Pulmonary Vascular Endothelialitis, Thrombosis, and Angiogenesis in Covid-19. 9;383(2):120-128. doi: 10.1056/NEJMoa2015432. Epub 2020 May 21. ; PMCID: PMC7412750.	Pathways		Ackermann	N Engl J Med.	2020 Jul
151	PMID: 32685880;	A proposal for staging COVID-19 coagulopathy. 6;4(5):731-736. doi: 10.1002/rth2.12372. PMCID: PMC7272892.	Pathways		Thachil J	Res Pract Thromb Haemost.	2020 Jul

## Sheet: Host signatures
ID TE	URL	Title	Domain	Sub-domain	First Author (et al.)	Journal	Year	Database	Research Objective	Tipology (review, clinical trial, in silico…)	Study design/sample size (patients or genes or sequences, etc.)	Omic data (viral or host), type ( single cell or bulk RNA seq)	Main Outcomes	Severity (A, M, S)	Localization (URTI, LRTI, Systemic, Cell culture)	Tissue	Celltype (or virus)
83	https://pubmed.ncbi.nlm.nih.gov/32838362/	Virus-Host Interactome and Proteomic Survey Reveal Potential Virulence Factors Influencing SARS-CoV-2 Pathogenesis	Pathways/host signature	INTERACTOMICS	Li J	Med	2021	NaN	Investigate molecular mechanisms of SARS-CoV-2 pathogenesis	Article	Intraviral interactions (1. Y2H and mammalian 2H ) and host-protein interactions (express each SARS-CoV-2 encoded gene ) AP and LC-MS/MS	Proteomic, interactomics (Host-Viral)	Pathways: ATP biosynthesis (GO:0006754) and metabolic processes (R-HSA-1430728) (M), mRNA transport (GO:0051028) (N), melanoma differentiation-associated protein 5 (MDA5, R-HSA-913536) and retinoic acid-inducible gene I (RIG-I, R-HSA-168917) (R-HSA-936436): RNA sensing signaling (nsp1), nucleotide-excision repair (nsp4) (R-HSA-5696398), protein methylation (R-HSA-8876725) and alkylation (GO:00082…	NaN	Cell culture	NaN	Each SARS-CoV-2 gene expressed with N-terminal 3xFLAG epitope in HEK293 (Human Embryonic Kidney 293) cells
87	DOI:https://doi.org/10.1016/j.cell.2020.04.026	Imbalanced Host Response to SARS-CoV-2 Drives Development of COVID-19	host signature/Phenotypes	Host signature	Blanco-Melo	Cell	2020		characterize the transcriptional response to SARS-CoV-2 and determine how it compares with common respiratory viruses, including influenza A virus	Research Article	1.human bronchial epithelial (NHBE) cells 2.Animal studies 3. Human studies (post-mortem lung samples from COVID-19-positive patients- uninfected individuals-serum samples of covid-19 patients)	proteomic and transcriptomic	low levels of type I and III interferons juxtaposed to elevated chemokines and high expression of IL-6 2.significant increase in circulating IL-6, IL1RA, CCL2, CCL8 CXCL2, CXCL8, CXCL9, and CXCL16 levels.		Cell culture, Systemic	serum samples	human bronchial epithelial (NHBE) cells
88	https://pubmed.ncbi.nlm.nih.gov/32788344/	Serum Protein Profiling Reveals a Landscape of Inflammation and Immune Signaling in Early-stage COVID-19 Infection	Pathways/host signature/phenotypes	Host signature	Hou X	Mol Cell Proteomics	2020		comprehensive changes of serum proteins in COVID-19 patients throughout the SARS-CoV-2 infection	Research article	early COVID-19 (n = 15) and influenza (n = 13) patients	proteomics, transcriptome	activation of viral infection pathways (MAPK, ERK1/ERK2, JAK-STAT, PI3K) occurs in acute COVID-19 infection. The expression changes of cytokines (i.e. IL6, IL17, CCL2) indicate that pro-inflammation may occur in early stages of SARSCoV-2 infection. Neutrophil degranulation, complement cascade, and coagulation cascades were down-regulated in early COVID-19 infection (C1R, C7). The CCL2- and CXCL10…	A	systemic	blood	serum
89	https://pubmed.ncbi.nlm.nih.gov/32661059/	Impaired type I interferon activity and inflammatory responses in severe COVID-19 patients.	host signature/Phenotypes	Host signature	Hadjadj	Science	2020		To investigate the immunological transcriptional signatures that characterize disease severity.	Research Article	COVID-19 with different severity (n = 50) and healthy controls (n = 18)	direct probe hybridization	1. striking downregulation of IFN-stimulated genes (ISGs) (such as MX1, IFITM1, and IFIT2) in critical SARSCoV-2 patients. 2. increased expression of IL-6–induced genes (IL6R, SOCS3, and STAT3). 3. increased expression of exhaustion related genes—such as BATF, IRF4, and CD274— with disease severity	M, S	systemic, blood	blood	monocytes, B and T lymphocytes, natural killer (NK) cells, plasmablast (PB)
90	https://pubmed.ncbi.nlm.nih.gov/33171100/	Multi-Omics Resolves a Sharp Disease-State Shift between Mild and Moderate COVID-19	Pathways/host signature	Host signature	Su Y	Cell	2020		computational methods to integrate clinical observations, single-cell characterizations, and plasma analytics, to develop a comprehensive and integrated view of COVID-19 during the week following initial diagnosis.	Research article	139 COVID-19 patients and 258 healthy donors	multi-omic including proteomic, metabolomic, and single cell trascriptomic and proteomic, after clinical diagnosis (time = T1), and a few days later (T2).	Proteomic data: upregulation of pro-inflammatory cytokines (e.g., CXCL6), proteins associated with immune cell activation (e.g., CD244 and CD40) in COVID-19 compared to healthies. Identified a trend in the upregulation of CCL7, IL-10, and IL-6 between moderate and severe disease. Metabolomic data: upregulation of metabolites, including molecules associated with amino acid, and carbohydrate metabo…	mild, moderate , severe	Systemic	Blood	PBMC
91	https://pubmed.ncbi.nlm.nih.gov/33239683/	Longitudinal proteomic profiling reveals increased early inflammation and sustained apoptosis proteins in severe COVID-19	Pathways/host signature	Host signature	Haljasmägi L	Scientific Reports	2020		underlying host factors and markers for disease severity	Research article	40 hospitalized COVID-19 patients	proteomics	While essentially all patients displayed SARS-CoV-2-specific antibodies and virus-neutralization capacity within 12–15 days, a rapid, mostly transient upregulation of selective inflammatory markers including IL-6, CXCL10, CXCL11, IFNγ, IL-10, and monocyte-attracting CCL2, CCL7 and CCL8, was particularly evident in ICU patients. In addition, there was consistent and sustained upregulation of apopt…	M,S	systemic	blood	plasma
92	https://pubmed.ncbi.nlm.nih.gov/32619549/	Ultra-High-Throughput Clinical Proteomics Reveals Classifiers of COVID-19 Infection	Pathways/host signature	Host signature	Messner CB	Cell Systems	2020		To identify biomarkers differently expressed on the basis of disease severity	Research article	199 sera from early hospitalized cases of SARS-CoV-2	MS-based proteomics	27 biomarkers are differentially expressed between WHO severity grades for COVID-19. They include complement factors, the coagulation system, inflammation modulators, and pro-inflammatory factors upstream and downstream of interleukin 6. Factors: A1BG, ACTB;ACTG1, ALB, APOA1, APOC1, C1R, C1S, C8A, CD14, CFB, CFH, CFI [complement factor I], CRP, FGA, FGB, FGG [fibrinogen alpha, beta, and gamma cha…	different severity score	systemic	serum samples	serum
93	https://pubmed.ncbi.nlm.nih.gov/33128875/	Plasma Proteomics Identify Biomarkers and Pathogenesis of COVID-19	Pathways/host signature	Host signature	Shu Ting	Immunity	2020		To identify biomarkers able to predict diseases severity by profiling plasma proteomics of COVID-19 cases at distinct symptoms and time points	Research article	Cohort 1: COVID-19 patients (cohort 1), including 5 patients with fatal (F) outcome, 7 patients diagnosed as severe (S) symptoms, and 10 patients diagnosed as mild (M) symptoms. Fatal patients were sampled at different time point from the admission and the death. Recovered patients were sampled at the diseases peak and at discharge. 8 healthy donors were used as control; Cohort 2: To validate dat…	Quantitative proteomics of the plasma samples severe/fatal disease; Gene Ontology (GO) nd Genomes (KEGG) pathway enrichment analyses to define pathways; a new computational pipeline named Prioritization of Optimal biomarker Combinations for COVID-19 (POC-19) for identifying potential biomarker combinations to classify COVID-19 cases as well as a set of biomarker combinations that could accurately…	A total of 195 differentially expressed proteins (DEPs) were identified under this condition, and the degree of differential expression of DEPs was reduced in M group compared with S or F group; The GO terms and KEGG pathways of DEPs were highly enriched in processes involved in inflammation, immune cell migration and degranulation, complement system, coagulation cascades, and energy metabolism; …	plasma	plasma	plasma	plasma
96	https://pubmed.ncbi.nlm.nih.gov/33140861/	Blood molecular markers associated with COVID-19 immunopathology and multi-organ damage	Pathways/host signature/phenotypes	Host signature	Chen YM	The EMBO Journal	2020		explore the molecular pathophysiology associated with SarsCoV2 infection	Research article	66 Sars-CoV2 infected patients, 55 (49 mild and 6 severe) discarged, 5 (1 mild and 4 severe) on treatment, 6 died.	multi-omics approach employing cutting-edge transcriptomic, proteomic, and metabolomic technologies	proteomic analysis: activation of the HIF-1 signaling pathway and reactive oxygen species metabolic processes . decline of brain-enhanced proteins regulating neurotransmitter synthesis and numbers of neurotransmitter receptors (HTRA3, GRIK3, and GRIA3). Downregulation of Liver-enhanced proteins in mild and severe patients. Heart-specific proteins related to cardiac muscle contraction and oxidativ…		Systemic	Blood	Leukocytes
98	https://pubmed.ncbi.nlm.nih.gov/33597532/	Dysregulated transcriptional responses to SARS-CoV-2 in the periphery	host signature	Host signature	McClain MT	MedRxive/Nat Commun	2020/2021		to define unique components of the host immune response to SarsCoV2	Research article	46 patients with SARS-CoV-2 infection with mild/moderate/severe disease. Banked blood samples from patients with acute respiratory infection (ARI) due to seasonal coronavirus (n = 49), influenza (n = 17) or bacterial pneumonia (n = 23), and matched healthy controls (n = 19).	RNA sequencing	Upregulation of LY6E, OASL, IFI27, IFI6, and downregulation of RSAD2, IFIT2, CCL2, LAMP3 in SARS-CoV-2 infection. Dysregulation of a genomic signature of VTE28 (‘thrombosis’) and increased expression of thrombotic pathway genes in a subset of early COVID-19 cases including prekallikrein (KLKB1), Factor 12 (F12), the plasminogen activator inhibitor (SERPINE1), along with decreased expression of an…	M, S	Systemic	Blood	PBMC
99	https://pubmed.ncbi.nlm.nih.gov/32747830/	Immune complement and coagulation dysfunction in adverse outcomes of SARS-CoV-2 infection	host signature	Host signature	Ramlall V	Nat. Med	2020	UK Biobank	explore if conditions associated with dysregulation of the complement or coagulation systems impact adverse clinical outcomes associated with SARS-CoV-2	Research article	650 subjects, 388 SarsCoV2+ stratified into ‘positive’, ‘low’, ‘medium’ or ‘high’ based on viral load	whole genome RNA sequencing	NP swab: induction of genes related to pathways with inflammatory_response, interferon_alpha_response, and ‘IL6_JAK_STAT3_signaling. SARS-CoV-2 infection induces robust activation of the complement cascade, with increasing enrichment and significance with viral load. Genetic analysis: Variant rs72729504 is associated with increased risk of adverse clinical outcome. Identified 4 variants (rs455748…		URTI	nasopharyngeal swab	nasopharyngeal swab
105	https://pubmed.ncbi.nlm.nih.gov/33296687/	Longitudinal Multi-omics Analyses Identify Responses of Megakaryocytes, Erythroid Cells, and Plasmablasts as Hallmarks of Severe COVID-19	Host Signature	Host signature	Bernardes	Immunity	2020	GEO database (GSE161777), GEO database (GSE161678, FastGenomics (https://beta.fastgenomics.org/p/565003).	To explore COVID-19 disease trajectories by performing longitudinal multi-omics analyses	Research Article	Cohort 1: COVID-19 n = 13 (+1 recovery control), Healthy control n = 14. Cohort 2: COVID-19 n = 18, Healthy control n = 18. Cohort 3: COVID-19 n = 40. longitudinal peripheral blood samples of hospitalized COVID-19 patients	scRNA-seq , bulk mRNA sequencing , BCR amplicon sequencing	1. suppression of human leukocyte antigen-DR (HLA-DR) expression in the critical phase. 2. early changes comprised increase of immunoglobulin transcripts (IGHA1 and IGHG1) and lactoferrin (LTF). 3. Genes involved in IL-1b and vasodilatory signaling were highly expressed during the incremental trajectory. 4. strong increase in IFN-related transcripts during the peak of disease activity, but suppre…	M, S	systemic, blood	blood	monocytes, proliferative lymphocytes, natural killer (NK) cells, B cells, plasmablast (PB)
106	https://pubmed.ncbi.nlm.nih.gov/32670298/	Immune and Metabolic Signatures of COVID-19 Revealed by Transcriptomics Data Reuse	host signature	Host signature	Gardinassi	Frontiers in Immunology	2020	Genome Sequence Archive (GSA) or human GSA in National Genomics Data Center, Beijing Institute of Genomics (BIG), Chinese Academy of Sciences for RNA-seq data related to SARS-CoV-2 infection (CRA002390 and HRA000143); Gene Expression Omnibus (GEO) for RNA-seq data related to SARS-CoV-2 infection (GSE147507) and microarray data related to SARS-CoV-1 infection (GSE1739) or Influenza A virus (IAV) i…	alternative strategies to analyze and interpret transcriptomics data	Research Article	Covid 19 patients compared to healthy donors/ individuals infected with SARS-CoV-1 or IAV	proteomic and transcriptomic	,1- SARS-CoV-2 infection fails to induce significant type I interferon responses in PBMCs and whole blood 2-the absence of significant type I interferon/antiviral responses characterized SARS-CoV-2 infection. 3-Higher expression of genes involved in metabolic pathways including heme biosynthesis, oxidative. 4- phosphorylation and tryptophan metabolism 5-significant enrichment for neutrophils and …		systemic	PBMCs and whole blood ; • bronchoalveolar lavage fluid (BALF
107	https://pubmed.ncbi.nlm.nih.gov/32599245/	Targeting hub genes and pathways of innate immune response in COVID-19: A network biology perspective	host signature/Phenotypes	Host signature	Prasad K	International Journal of Biological Macromolecules	2020		drug repurposing	Research article	gene expression data of human alveolar adenocarcinoma cells infected with COVID-19 from Melo et.al study. protein-protein interaction network was constructed using STRING plugin of cytoscape tool. Biological process enrichment analysis and GO analysis of the hub genes were done using Cluego and DAVID tool respectively	Generation of human- SARS-CoV-2 Interactome by using transcriptome study	. Network topological analysis discovers 15 SARS-CoV-2 targets, which belongs to a subset of interferon (IFN) stimulated genes (ISGs). These ISGs (IFIT1, IFITM1, IRF7, ISG15, MX1, and OAS2) can be considered as potential candidates for drug targets in the treatments of COVID-19. We have identified significant interaction between ISGs and TLR3 agonists, like poly I: C, and imiquimod, and suggests …
108	https://pubmed.ncbi.nlm.nih.gov/32407669/	Heightened Innate Immune Responses in the Respiratory Tract of COVID-19 Patients	host signature/Phenotypes	Host signature	Zhou Z	Cell Host & Microbe	2020		comprehensive investigation of the host immune response	Research article	eight COVID-19 patients, 146 community-acquired pneumonia patients, and 20 healthy controls	metatranscriptome sequencing and functional analysis.	Expression levels of proinflammatory cytokine and chemokine genes (IL-1B, CXCL17, CXCL8, and CCL2), typical antiviral ISGs (IFIT and IFITM family genes), and calgranulin genes that exert pleiotropic functions in inflammatory disorders (S100A8, S100A9, and S100A12) were upregulated in SARS2 as compared to Healthy. Marked upregulation of IL1RN and SOCS3, both of which encode cytokine signaling anta…		bronchoalveolar lavage fluid
109	https://pubmed.ncbi.nlm.nih.gov/33060566/	Pathological features of COVID-19-associated lung injury: a preliminary proteomics report based on clinical samples	host signature/Phenotypes	Host signature	Leng L	Signal Transduct Target Ther	2020		characterize molecular mechanisms underlying COVID-19 pathogenesis in the lung tissue	Research article	four newly deceased patients with COVID-19 pneumonia. Eight paracancerous tissues of lung cancer without COVID- 19 pneumonia.	Quantitative proteomics	Upregulation of RIG-I, IPS-I, and TNF receptor associated factors (TRAF) of RIG-I-like receptor signal pathways in COVID-19. Downregulated proteins in response to SARS-CoV-2 infection were associated with the endo-plasmic reticulum, lysosomes, ribosomes, the cytoskeleton, and the cell membrane. Overexpression of glutamate-cysteine ligase, glutathione peroxidase 1, arginase, methylenetetrahy-drofo…	S	Lung	Lung
110	https://pubmed.ncbi.nlm.nih.gov/33082228/	Transcriptional and proteomic insights into the host response in fatal COVID-19 cases	host signature/Pathways/Phenotypes	Host signature	Wu M	Proc Natl Acad Sci U S A	2020		detailed assessment of the host response to SARS-CoV-2 in human lung	Research article	lung samples from these 9 COVID-19 fatal cases, archived histologically normal lung tissue obtained from 10 SARS-CoV-2-uninfected subjects	total RNA sequencing and proteomics analysis	Upregulation of genes associated with leukocyte migration, chromosome segregation, neutrophil activation, generation of neutrophil extracellular traps (NETs, myeloperoxidase, lactoferrin, and histones) and related to extracellular structure organization and pulmonary fibrosis (e.g., MMP7, GDF15, and MUC5B) in COVID-19 cases. Colonic transcriptome: Up-regulation of genes related to the response to…	S	Lung	lung
111	https://pubmed.ncbi.nlm.nih.gov/32783921/	Single-Cell Sequencing of Peripheral Mononuclear Cells Reveals Distinct Immune Response Landscape of COVID-19 and Influenza Patients	host signature/Phenotypes	Host signature	Zhu L	Immunity	2020		analysis of the transcriptome dynamics of peripheral blood mononuclear cells (PBMCs) from patients with COVID-19, comparing these to profiles in Influenza A virus (IAV) patients and control.	Research article	three healthy controls, two IAV-infected patients, and five COVID-19 patients	Single-cell RNA-seq	ISG15, IFI44L, MX1, and X-linked inhibitor of apoptosis (XIAP)-associated factor 1 (XAF1) were upregulated in T, B, NK, and DC cell subsets. IRF1, TP53, and CASP3 upregulated in T, B, and NK cell subsets in COVID-19. The expression of TNFSF10 (TRAIL) and its receptor TNFRSF10A, and TNFRSF1B were increased in T cells from COVID-19. Upregulated genes encoding proinflammatory cytokines, cytokine rec…		Systemic	Blood	PBMC
112	https://pubmed.ncbi.nlm.nih.gov/32810438/	Severe COVID-19 Is Marked by a Dysregulated Myeloid Cell Compartment	host signature/Phenotypes	Host signature	Schulte-Schrepping	Cell	2020		to analyze the complexity of immune responses to COVID-19	Research article	dual-center, two-cohort study, 53 COVID-19 patients, and 56 controls, 8 patients with flu-like illness (FLI)	Mass cytometry, single-cell RNA-sequencing	CyTOF analysis: Increased proportions of neutrophils in patients with severe COVID-19, Total lymphocytes and T cells were strongly reduced in all COVID-19 and FLI patients, non-classical monocytes were specifically depleted in COVID-19. Droplet-based scRNA-seq: In patients with severe COVID-19, monocytes showed low expression of HLA-DR, marker genes indicative of anti-inflammatory functions (e.g.…	M, S	Systemic	Blood	Leukocyte, PBMC
113	https://pubmed.ncbi.nlm.nih.gov/33131070/	Novel insight from the first lung transplant of a COVID-19 patient	host signature	Host signature	Chen XJ	Eur J Clin Invest.	2021		immunologic features of pulmonary fibrosis in COVID-19 patients	Case Reports	the most detailed histopathological and molecular changes of COVID-19 in the world's first successful lung transplantation surgery by dissecting the removed lungs into a total of 36 tissue samples according to their relevant anatomical positions	Transcriptome and proteome approaches	Viral particles were observed in the cytoplasm of macrophages. CD3+CD4− T cells, neutrophils, NK cells, γ/δ T cells and monocytes, but not B cells, were abundant in the lungs. Higher levels of proinflammatory cytokines iNOS, IL-1β and IL-6 were in the area of mild fibrosis. Multi-omics analyses revealed a total of 126 out of 20,356 significant different transcription and 114 out of 8,493 protein …		lung	lung	immune cells
114	https://pubmed.ncbi.nlm.nih.gov/33015591/	PPARγ Cistrome Repression during Activation of Lung Monocyte-Macrophages in Severe COVID-19.	host signature/Phenotypes	Host signature	Desterke C	iScience	2020	GSE147507 in the Gene Expression Omnibus database. GSE145926.	To uncover the molecular mechanisms of cytokine storm in patients with severe COVID-19 infections.	Research Article	COVID-19 lung biopsies, 166 human samples which were representative of hematopoietic and non-hematopoietic tissues present in the human body. Bronchoalveolar lavage fluid samples, including six healthy donor samples comprising 39900 transcriptomes, three mild COVID-19 samples comprising 9710 transcriptomes, and three severe COVID-19 samples comprising 41086 transcriptomes.	Genomics, Single-cell transcriptome	1. Major deregulation of the innate immune response in lung samples. Characteristic trajectory of PPARƴ-related disturbance in the CD14+/CD16+ cells. 2. Correlation with the disease severity and the reduced expression of several members of the PPARƴ complex such as EP300, RXRA, RARA, SUMO1, NR3C1, and CCDC88A. 3. Using THP-1 cell line confirmed repression of the PPARƴ-RXRA-NR3C1 cistrome in COVID…	S	Lung	lung	THP-1 cell line

## Sheet: Phenotypes
ID TE	URL	Title	Domain	Sub-domain	First Author (et al.)	Journal	Year	Database	Research Objective	Tipology (review, clinical trial, in silico…)	Study design/sample size (patients or genes or sequences, etc.)	Omic data (viral or host), type ( single cell or bulk RNA seq)	Main Outcomes	Severity (A, M, S)	Localization (URTI, LRTI, Systemic, Cell culture)	Tissue	Celltype (or virus)
48	PMID: 32895641	Integrative Network Biology Framework Elucidates Molecular Mechanisms of SARS-CoV-2 Pathogenesis	VIRUS CHARACTERIZATION/Phenotypes	Interactome: multilayer (transcriptomics, proteomics) virus-host interactions	Kumar N	iScience	2020	GEO, HI-II-14, BioPlex, QUBIC, CoFrac and STRING databases	To generate Calu-3-specific human-SARS-CoV-2 interactome (CSI)	Research article	Multiomic approach (transcriptomic, proteomic data of SARS-CoV-2 infected cells	Viral and host proteome	Integrative Network Biology Framework Elucidates Molecular Mechanisms of SARS-CoV-2 Pathogenesis.	NA	NA	NA	Calu-3 cells
87	DOI:https://doi.org/10.1016/j.cell.2020.04.026	Imbalanced Host Response to SARS-CoV-2 Drives Development of COVID-19	host signature/Phenotypes	Host signature	Blanco-Melo	Cell	2020		characterize the transcriptional response to SARS-CoV-2 and determine how it compares with common respiratory viruses, including influenza A virus	Research Article	1.human bronchial epithelial (NHBE) cells 2.Animal studies 3. Human studies (post-mortem lung samples from COVID-19-positive patients- uninfected individuals-serum samples of covid-19 patients)	proteomic and transcriptomic	low levels of type I and III interferons juxtaposed to elevated chemokines and high expression of IL-6 2.significant increase in circulating IL-6, IL1RA, CCL2, CCL8 CXCL2, CXCL8, CXCL9, and CXCL16 levels.		Cell culture, Systemic	serum samples	human bronchial epithelial (NHBE) cells
88	https://pubmed.ncbi.nlm.nih.gov/32788344/	Serum Protein Profiling Reveals a Landscape of Inflammation and Immune Signaling in Early-stage COVID-19 Infection	Pathways/host signature/phenotypes	Host signature	Hou X	Mol Cell Proteomics	2020		comprehensive changes of serum proteins in COVID-19 patients throughout the SARS-CoV-2 infection	Research article	early COVID-19 (n = 15) and influenza (n = 13) patients	proteomics, transcriptome	activation of viral infection pathways (MAPK, ERK1/ERK2, JAK-STAT, PI3K) occurs in acute COVID-19 infection. The expression changes of cytokines (i.e. IL6, IL17, CCL2) indicate that pro-inflammation may occur in early stages of SARSCoV-2 infection. Neutrophil degranulation, complement cascade, and coagulation cascades were down-regulated in early COVID-19 infection (C1R, C7). The CCL2- and CXCL10…	A	systemic	blood	serum
89	https://pubmed.ncbi.nlm.nih.gov/32661059/	Impaired type I interferon activity and inflammatory responses in severe COVID-19 patients.	host signature/Phenotypes	Host signature	Hadjadj	Science	2020		To investigate the immunological transcriptional signatures that characterize disease severity.	Research Article	COVID-19 with different severity (n = 50) and healthy controls (n = 18)	direct probe hybridization	1. striking downregulation of IFN-stimulated genes (ISGs) (such as MX1, IFITM1, and IFIT2) in critical SARSCoV-2 patients. 2. increased expression of IL-6–induced genes (IL6R, SOCS3, and STAT3). 3. increased expression of exhaustion related genes—such as BATF, IRF4, and CD274— with disease severity	M, S	systemic, blood	blood	monocytes, B and T lymphocytes, natural killer (NK) cells, plasmablast (PB)
94	/pubmed/32492406	Proteomic and Metabolomic Characterization of COVID-19 Patient Sera	Pathways/Phenotypes	Plasma	Shen B	Cell	2020	https://www.iprox.org/ (IPX0002106000 and IPX0002171000)	To identify protein and metabolite changes in the sera of severe COVID-19 patients, which might be used in selection of potential blood biomarkers for severity evaluation	Research article	Patients: 28 severe COVID-19 patients, 28 healthy subjects, 25 non-COVID-19 patients with similar clinical characteristics as COVID-19 patients, 25 non-severe COVID-19 patients. Samples: Serum. Data acquisition.	Proteomics and Metabolomics	molecular changes in the sera of COVID-19 patients compared to other groups implicating dysregulation of macrophage, platelet degranulation, complement system pathways, and massive metabolic suppression.	ALL	Systemic	Sera
96	https://pubmed.ncbi.nlm.nih.gov/33140861/	Blood molecular markers associated with COVID-19 immunopathology and multi-organ damage	Pathways/host signature/phenotypes	Host signature	Chen YM	The EMBO Journal	2020		explore the molecular pathophysiology associated with SarsCoV2 infection	Research article	66 Sars-CoV2 infected patients, 55 (49 mild and 6 severe) discarged, 5 (1 mild and 4 severe) on treatment, 6 died.	multi-omics approach employing cutting-edge transcriptomic, proteomic, and metabolomic technologies	proteomic analysis: activation of the HIF-1 signaling pathway and reactive oxygen species metabolic processes . decline of brain-enhanced proteins regulating neurotransmitter synthesis and numbers of neurotransmitter receptors (HTRA3, GRIK3, and GRIA3). Downregulation of Liver-enhanced proteins in mild and severe patients. Heart-specific proteins related to cardiac muscle contraction and oxidativ…		Systemic	Blood	Leukocytes
97	/pubmed/32786691	Serum Proteomics in COVID-19 Patients: Altered Coagulation and Complement Status as a Function of IL-6 Level	Pathways/Phenotypes	Plasma	D'Alessandro A	J Proteome Res.	2020	ProteomeXchange with identifier PXD020601.	proteomics analysis of sera from COVID-19 patients, stratified by circulating levels of IL-6, and correlated to markers of inflammation and renal function.	Research article	Sera from 33 COVID-19-positive patients, as determined by SARS-CoV-2 nucleic acid testing of nasopharyngeal swabs; the severity of the disease was inferred from serum levels of IL-6, which were determined by CLIA certified ELISA-based measurements. Control group included 16 subjects, all of whom were SARS-CoV-2 negative by nasopharyngeal swab at the time of the blood draw. Some patients in this g…	Proteomics	As a function of IL-6 levels, we identified significant dysregulation in serum levels of various coagulation factors, accompanied by increased levels of antifibrinolytic components, including several serine protease inhibitors (SERPINs). These were accompanied by up-regulation of the complement cascade and antimicrobial enzymes, especially in subjects with the highest levels of IL-6, which is con…	ALL	Systemic	Serum
100	/pubmed/33043283	SARS-CoV-2 Infection Dysregulates the Metabolomic and Lipidomic Profiles of Serum	Pathways/Phenotypes	Plasma	Bruzzone C	iScience	2020	Mendeley Data, V1, doi: 10.17632/3h96n97xrb.1	information on how SARS-CoV-2 affects metabolism	Research article	Patients and samples: Serum profile of 398 COVID-19 acute phase patients by NMR spectroscopy. A cohort of sera from 280 individuals of the working population from the same geographical region, but collected in pre-COVID times.	Metabolomics and lipidomics	The lipidomic analysis unraveled a pathogenic redistribution of the lipoprotein particle size and composition to increase the atherosclerotic risk. In turn, metabolomic analysis reveals abnormally high levels of ketone bodies (acetoacetic acid, 3-hydroxybutyric acid, and acetone) and 2-hydroxybutyric acid, a readout of hepatic glutathione synthesis and marker of oxidative stress.	ALL	Systemic	Serum
101	/pubmed/33207699	Large-Scale Plasma Analysis Revealed New Mechanisms and Molecules Associated with the Host Response to SARS-CoV-2	Pathways/Phenotypes	Plasma	Barberis E	Int J Mol Sci.	2020	EMBL-EBI MetaboLights database with the identifier MTBLS1866	Understanding of Coronavirus Disease 2019 (COVID-19) pathogenesis and the development of therapeutic strategies to Predict Antiviral Drug Efficacy in COVID-19	Research article	plasma samples of 161 subjects, 103 of whom were infected with SARS-CoV-2.	metabolomics and lipidomics	Several circulating lipids act as potential biomarkers, such as phosphatidylcholine 14:0_22:6, phosphatidylcholine 16:1_22:6, and phosphatidylethanolamine 18:1_20:4. Triglycerides and free fatty acids, especially arachidonic acid and oleic acid, were well correlated to the severity of the disease. An untargeted analysis of non-critical COVID-19 patients identified a strong alteration of lipids an…	ALL	Systemic	Plasma
107	https://pubmed.ncbi.nlm.nih.gov/32599245/	Targeting hub genes and pathways of innate immune response in COVID-19: A network biology perspective	host signature/Phenotypes	Host signature	Prasad K	International Journal of Biological Macromolecules	2020		drug repurposing	Research article	gene expression data of human alveolar adenocarcinoma cells infected with COVID-19 from Melo et.al study. protein-protein interaction network was constructed using STRING plugin of cytoscape tool. Biological process enrichment analysis and GO analysis of the hub genes were done using Cluego and DAVID tool respectively	Generation of human- SARS-CoV-2 Interactome by using transcriptome study	. Network topological analysis discovers 15 SARS-CoV-2 targets, which belongs to a subset of interferon (IFN) stimulated genes (ISGs). These ISGs (IFIT1, IFITM1, IRF7, ISG15, MX1, and OAS2) can be considered as potential candidates for drug targets in the treatments of COVID-19. We have identified significant interaction between ISGs and TLR3 agonists, like poly I: C, and imiquimod, and suggests …
108	https://pubmed.ncbi.nlm.nih.gov/32407669/	Heightened Innate Immune Responses in the Respiratory Tract of COVID-19 Patients	host signature/Phenotypes	Host signature	Zhou Z	Cell Host & Microbe	2020		comprehensive investigation of the host immune response	Research article	eight COVID-19 patients, 146 community-acquired pneumonia patients, and 20 healthy controls	metatranscriptome sequencing and functional analysis.	Expression levels of proinflammatory cytokine and chemokine genes (IL-1B, CXCL17, CXCL8, and CCL2), typical antiviral ISGs (IFIT and IFITM family genes), and calgranulin genes that exert pleiotropic functions in inflammatory disorders (S100A8, S100A9, and S100A12) were upregulated in SARS2 as compared to Healthy. Marked upregulation of IL1RN and SOCS3, both of which encode cytokine signaling anta…		bronchoalveolar lavage fluid
109	https://pubmed.ncbi.nlm.nih.gov/33060566/	Pathological features of COVID-19-associated lung injury: a preliminary proteomics report based on clinical samples	host signature/Phenotypes	Host signature	Leng L	Signal Transduct Target Ther	2020		characterize molecular mechanisms underlying COVID-19 pathogenesis in the lung tissue	Research article	four newly deceased patients with COVID-19 pneumonia. Eight paracancerous tissues of lung cancer without COVID- 19 pneumonia.	Quantitative proteomics	Upregulation of RIG-I, IPS-I, and TNF receptor associated factors (TRAF) of RIG-I-like receptor signal pathways in COVID-19. Downregulated proteins in response to SARS-CoV-2 infection were associated with the endo-plasmic reticulum, lysosomes, ribosomes, the cytoskeleton, and the cell membrane. Overexpression of glutamate-cysteine ligase, glutathione peroxidase 1, arginase, methylenetetrahy-drofo…	S	Lung	Lung
110	https://pubmed.ncbi.nlm.nih.gov/33082228/	Transcriptional and proteomic insights into the host response in fatal COVID-19 cases	host signature/Pathways/Phenotypes	Host signature	Wu M	Proc Natl Acad Sci U S A	2020		detailed assessment of the host response to SARS-CoV-2 in human lung	Research article	lung samples from these 9 COVID-19 fatal cases, archived histologically normal lung tissue obtained from 10 SARS-CoV-2-uninfected subjects	total RNA sequencing and proteomics analysis	Upregulation of genes associated with leukocyte migration, chromosome segregation, neutrophil activation, generation of neutrophil extracellular traps (NETs, myeloperoxidase, lactoferrin, and histones) and related to extracellular structure organization and pulmonary fibrosis (e.g., MMP7, GDF15, and MUC5B) in COVID-19 cases. Colonic transcriptome: Up-regulation of genes related to the response to…	S	Lung	lung
111	https://pubmed.ncbi.nlm.nih.gov/32783921/	Single-Cell Sequencing of Peripheral Mononuclear Cells Reveals Distinct Immune Response Landscape of COVID-19 and Influenza Patients	host signature/Phenotypes	Host signature	Zhu L	Immunity	2020		analysis of the transcriptome dynamics of peripheral blood mononuclear cells (PBMCs) from patients with COVID-19, comparing these to profiles in Influenza A virus (IAV) patients and control.	Research article	three healthy controls, two IAV-infected patients, and five COVID-19 patients	Single-cell RNA-seq	ISG15, IFI44L, MX1, and X-linked inhibitor of apoptosis (XIAP)-associated factor 1 (XAF1) were upregulated in T, B, NK, and DC cell subsets. IRF1, TP53, and CASP3 upregulated in T, B, and NK cell subsets in COVID-19. The expression of TNFSF10 (TRAIL) and its receptor TNFRSF10A, and TNFRSF1B were increased in T cells from COVID-19. Upregulated genes encoding proinflammatory cytokines, cytokine rec…		Systemic	Blood	PBMC
112	https://pubmed.ncbi.nlm.nih.gov/32810438/	Severe COVID-19 Is Marked by a Dysregulated Myeloid Cell Compartment	host signature/Phenotypes	Host signature	Schulte-Schrepping	Cell	2020		to analyze the complexity of immune responses to COVID-19	Research article	dual-center, two-cohort study, 53 COVID-19 patients, and 56 controls, 8 patients with flu-like illness (FLI)	Mass cytometry, single-cell RNA-sequencing	CyTOF analysis: Increased proportions of neutrophils in patients with severe COVID-19, Total lymphocytes and T cells were strongly reduced in all COVID-19 and FLI patients, non-classical monocytes were specifically depleted in COVID-19. Droplet-based scRNA-seq: In patients with severe COVID-19, monocytes showed low expression of HLA-DR, marker genes indicative of anti-inflammatory functions (e.g.…	M, S	Systemic	Blood	Leukocyte, PBMC
114	https://pubmed.ncbi.nlm.nih.gov/33015591/	PPARγ Cistrome Repression during Activation of Lung Monocyte-Macrophages in Severe COVID-19.	host signature/Phenotypes	Host signature	Desterke C	iScience	2020	GSE147507 in the Gene Expression Omnibus database. GSE145926.	To uncover the molecular mechanisms of cytokine storm in patients with severe COVID-19 infections.	Research Article	COVID-19 lung biopsies, 166 human samples which were representative of hematopoietic and non-hematopoietic tissues present in the human body. Bronchoalveolar lavage fluid samples, including six healthy donor samples comprising 39900 transcriptomes, three mild COVID-19 samples comprising 9710 transcriptomes, and three severe COVID-19 samples comprising 41086 transcriptomes.	Genomics, Single-cell transcriptome	1. Major deregulation of the innate immune response in lung samples. Characteristic trajectory of PPARƴ-related disturbance in the CD14+/CD16+ cells. 2. Correlation with the disease severity and the reduced expression of several members of the PPARƴ complex such as EP300, RXRA, RARA, SUMO1, NR3C1, and CCDC88A. 3. Using THP-1 cell line confirmed repression of the PPARƴ-RXRA-NR3C1 cistrome in COVID…	S	Lung	lung	THP-1 cell line
115	33180746	Age-determined expression of priming protease TMPRSS2 and localization of SARS-CoV-2 in lung epithelium	Phenotypes	Severity profiles	Schuler BA	J Clin Invest	2021	Gene Expression Omnibus (GEO)	the expression of genes associated with SARSCoV-2 susceptibility changes during lung development in mouse, comparing with lungs of 3 patients who died from complications of COVID-19.	scRNAseq	scRNAseq in the epithelial and stromal cells in developing mouse lung at 5 time points ranging from embryonic day 18 to postnatal day 64. lung samples from 3 COVID19 patients	scRNAseq	The expression of SARS-CoV-2 Spike protein primer TMPRSS2 was highest in ciliated cells and type I alveolar epithelial cells (AT1); TMPRSS2 expression increased with aging in mice and humans.	S	lung	epitelium	Ciliated cells and type I alveolar epithelial cells (AT1)
116	/pubmed/32497778	A pharmacological interactome between COVID-19 patient samples and human sensory neurons reveals potential drivers of neurogenic pulmonary dysfunction.	Phenotypes	Severity profiles	Ray PR,	Brain Behav Immun.	2020	National Genomics Data Center accession number: PRJCA002326, https://bigd.big.ac.cn	to test the hypothesis that immune cells in the lungs of severe COVID-19 patients produce factors that are likely to interact with the sensory neuronal innervation of the lung	in silico		Trascritomic RNA-seq	Genes upregulated in the COVID-19 patient samples include a multitude of genes that recapitulate clinical characteristics, such as increased cytokine signaling causing a “cytokine storm” (including CCL2/3/4/7/8, CXCL1/2/6/8/28, CCL3L3, CCL4L2), hypoxia (HIF1A, HLF), and inflammasome and sepsis-related genes (IL1R1/2, IL5RA, IL33, IL31RA). BALF typically contains RNA profiles of immune cells in al…	S	LRTI	BALF
117	PMID: 33354650	Host–Viral Interactions Revealed among Shared Transcriptomics Signatures of ARDS and Thrombosis: A Clue into COVID-19 Pathogenesis	Phenotypes	Severity Profiles	Mishra A	TH Open	2020 Dec	Datasets GSE76293 and GSE19151 derived from National Centre for Biotechnology Information-Gene Expression Omnibus (NCBI-GEO) database	To characterize shared biological mechanisms between ARDS and thrombosis using comprehensive transcriptomics meta-analysis	meta-analysis	integrated gene expression meta-analysis of two independently publicly available datasets	Transcriptomic		S	LRTI - Trombosis	BAL and blood
118	PMID: 33098359	Proteomic characteristics of bronchoalveolar lavage fluid in critical COVID-19 patients.	Phenotypes	Severity Profiles	Zeng HL,	FEBS J.	2020 Oct
119	/pubmed/32526012	ACE2 Expression Is Increased in the Lungs of Patients With Comorbidities Associated With Severe COVID-19.	Phenotypes	Severity Profiles	Pinto BGG	J Infect Dis	2020		assessed the ACE2 expression in the lungs of patients with comorbidities			transcriptomic	ACE2 was significantly upregulated in 6 of 7 lung transcriptome studies, suggesting that patients who have COPD or PAH, and even people who smoke, may have higher chances of developing severe COVID-19. Genes encoding both TMPRSS2, which is required for SARSCoV-2 S protein priming, and FURIN, which cleaves SARSCoV-2 spike glycoprotein, were not differentially expressed in most of the lung transcri…	S
120	PMID: 33521749	Cell-free DNA tissues of origin by methylation profiling reveals significant cell, tissue, and organ-specific injury related to COVID-19 severity	Phenotypes	Severity Profiles	Cheng AP	Med (N Y).	2021 April		To assess the association between injury to the lung and liver and involvement of red blood cell progenitors	in vivo research	Cell-free DNA profiling was per-formed on 104 plasma samples from 33 COVID-19 patients andcompared to samples from patients with other viral infections andhealthy controls.	Cell-free DNA profiling		S	Blood	Plasma
121	PMID: 32915959	Intestinal Receptor of SARS-CoV-2 in Inflamed IBD Tissue Seems Downregulated by HNF4A in Ileum and Upregulated by Interferon Regulating Factors in Colon	Phenotypes	Localisation	Verstockt B	Journal of Crohn's and Colitis	2020
122	/pubmed/32622411	Coronavirus disease-19 and fertility: viral host entry protein expression in male and female reproductive tissues.	Phenotypes	Localisation	Stanley KE	Epub	2020		to identify cell types in the male and female reproductive systems at risk for SARS-CoV-2 infection,			scRNAseq	Most aspects of reproduction during the COVID-19 pandemic are unlikely to be associated with increased risks of clinical complications. Sperm and cumulus-enclosed oocytes are unlikely to be susceptible to infection by SARS-CoV-2 given the lack of coexpression of ACE2 and TMPRSS2, in any testicular cell type. Coexpression of ACE2 and TMPRSS2 in oocytes appeared to increase as follicles progressed …		reproductive system	male and female reproductive tissues
123	PMID: 33049061	Co-Expression of Mitochondrial Genes and ACE2 in Cornea Involved in COVID-19	Phenotypes	Localisation	Yuan J,	Invest Ophthalmol Vis Sci.	2020	Gene Expression Omnibus (GEO)	The aim of this study was to investigate key factors for cellular susceptibility to severe acute respiratory syndrome-coronavirus 2 (SARS-CoV-2) infection in the ocular surface cells.			Transcriptomic (RNA-Seq)	As expected from prior literature, the cornea showed a higher ACE2 expression than the lungs both in terms of their TPM values. ACE2 exhibits the highest co-expression correlation with TMPRSS2, SLC6A20C, and LZTFL1 in the cornea compared to the lungs and RPE .By k-means clustering algorithm it was identified 26 co-expression modules ranging in size from 111 to 1798 genes. One cluster contained AC…		Ocular	cornea, retina, retinal pigment epithelium
124	PMID: 33382973	Neurological Manifestations of COVID-19 Feature T Cell Exhaustion and Dedifferentiated Monocytes in Cerebrospinal Fluid	Phenotypes	Localisation	Heming M.	Immunity.	2021 January		To understand the etiology of theseneurological sequelae, utilizing single-cell sequencing and examined the immune cell profiles from thecerebrospinal fluid (CSF) of Neuro-COVID patients compared with patients with non-inflammatory and auto-immune neurological diseases or with viral encephalitis	in vivo research	Case control study (8cases, 20 controls)	Single call		S	CNS	CSF
125	32975064	Quantitative Proteomic Analysis of the Expression of SARS-CoV-2 Receptors in the Gut of Patients with Chronic Enterocolitis	Phenotypes	Localisation	Park J	Yonsei Med J.	2020 Oct	UNIPROT	quantitative proteomic analysis to investigate the expression of possible receptors for SARS-CoV-2 in the intestinal mucosa of 23 patients with chronic colitis	in vivo research	Chronic colitis patients, including those with UC (n=7), CD (n=7), intestinal BD (n=7), and intestinal TB (n=2), along with healthy controls (n=7), were recruited between November 2006 and September 2019 at the IBD Clinic at Severance Hospital in Seoul, Korea.	Proteomics	ACE2 expression levels were 1.18-fold higher in UC, 0.97-fold lower in CD, 1.59-fold higher in intestinal BD, and 1.52-fold higher in intestinal TB, compared with expression levels in healthy controls. However, the observed changes in expression levels were not statistically significant. DPP4, AMPN, and AMPE expression levels did not differ between chronic colitis patients and healthy controls.	S	Colon	colon mucosa tissue
126	32598884	Alterations in Fecal Fungal Microbiome of Patients With COVID-19 During Time of Hospitalization until Discharge.	Phenotypes	Localisation	Zuo T	Gastroenterology	2020 Oct	Kneaddata	Accumulating findings high lighted that the gut mycobiota can strongly influence the host immune system and this interaction is linked to bacteria activities. In this pilot study, the AA. hypothesize that the intestinal fungal microbiome (mycobiome) is altered in SARS-CoV-2 infection and COVID-19 is associated with blooms of certain fungi in the gut.	in vivo research	Prospective study involved 30 patients with COVID-19 hospitalized with laboratory-confirmed SARS-CoV-2 infection, 9 patients hospitalized with community-acquired pneumonia (pneumonia controls), and 30 healthy individuals (controls), admitted between February 16, 2020, and April 1, 2020, in Hong Kong, China, and followed from hospital admission until discharge	Genomics	heterogeneous configurations of the fecal mycobiome, with enrichment of fungal pathogens from the genera Candida and Aspergillus, during hospitalization of 30 patients with COVID-19 compared with controls. Unstable gut mycobiomes and prolonged dysbiosis persisted in a subset of patients with COVID-19 up to 12 days after nasopharyngeal clearance of SARS-CoV-2. Ppatients with community-acquired pne…	M, S	Colon		microbiome
127	PMID: 32641214	SARS-CoV-2 infection risk assessment in the endometrium: viral infection-related gene expression across the menstrual cycle	Phenotypes	Localisation	Henarejos-Castillo	Fertility and Sterility	2020 Aug
128	33011738	Identification and validation of predictive factors for progression to severe COVID-19 pneumonia by proteomics.	Phenotypes	severity profiles	Di B	Signal Transduct Target Ther	2020 Oct	Maxquant;Genontology	proteomic profiling from sera of patients are informative during the disease progression, hypothesizing that some proteins would be significantly altered in the sera of patients who will develop severe COVID-19 after admission, which are informative to predict the disease progression.	in vivo research	two groups of COVID-19 patients,the development group (group I) with 23 patients (15 severe and 8 moderate) and the validation group (group II) with 50 patients (29 severe and 21 moderate). 10 healthy individuals negative for the SARS-CoV-2 nucleic acid test were recruited as control group.	Proteomics	Differential expression (DE) analysis between patients and healthy controls identified 43 and 47 significantly upregulated and downregulated proteins, respectively . The upregulated proteins include classical inflammatory response proteins, such as protein S100-A8 (S100A8), protein S100-A9 (S100A9), serum amyloid A-1 protein (SAA1), serum amyloid A-2 protein (SAA2), and alpha-1-antichymotrypsin (…	S	Cardiocircular systems	Blood cells	serum
129	33097684	Omics study reveals abnormal alterations of breastmilk proteins and metabolites in puerperant women with COVID-19	Phenotypes	Localisation	Zhao Y	Signal Transduct Target Ther.	2020 Oct	Gene Ontology (GO); Kyoto Encyclopedia of Genes and Genomes (KEGG)	breastmilk production is affected by COVID-19 and whether breastfeeding is still a safe or recommended operation for COVID-19 puerperant women, by using proteomics and metabolomics uncovering the significant alternations of numerous breastmilk proteins and metabolites associated with COVID-19.	in vivo research	we collected the colostrum samples with 3 days after delivery from four COVID-19 puerperant women and two healthy puerperant women, and all of them were operated with cesarean section (CS) for childbirth	Metabolomics; Proteomics	Both the serological and viral RNA tests were negative for SARS-CoV-2 in the breastmilk samples of COVID-19 patients. The levels of neutrophil degranulation markers including CD44 and complement factor properdin (CFP) are downregulated in breastmilk. DEPs involved in other processes, such as platelet degranulation and leukocyte migration, were also downregulated in breastmilk of COVID-19 patients.	S	Breast	Mammarian	colostrum
130	33092637	Human genetic factors associated with susceptibility to SARS-CoV-2 infection and COVID-19 disease severity	Phenotypes	severity profiles	Anastassopoulou C	Hum Genomics	2020	Pubmed	Scoping review to summarize and comment on the associations between specific human genetic variants and clinical disease severity or susceptibility to infection that have been reported in the literature to date (August 2020).	Scoping review	PubMed/MEDLINE for all English language original articles or reviews reporting on potential associations between human genetic factors and susceptibility to SARS-CoV-2 infection or COVID-19 severity, up to August 12, 2020 (with updating as of September 11, 2020, during the revision of the manuscript). Articles on preprint servers (i.e., BioRxiv and MedRxiv) were included in our search.	GWAS	a multi-gene cluster on chromosome 3, among those were the LZTFL1 that is strongly expressed in human lung cells and the sodium– imino acid (proline) transporter 1 (SIT1)-encoding SLC6A20 that functionally interacts with the cell-surface receptor of the novel coronavirus, angiotensinconverting enzyme 2 (ACE2), were associated.Blood groups A and O have been associated with minimally increased and …
131	PMID: 33425248	Host transcriptomic profiling of COVID-19 patients with mild, moderate, and severe clinical outcomes	Phenotypes	Severity Profiles	Jain R	Comput Struct Biotechnol J.	2020 Dec		To identify differentially expressed regulatory genes that might act as strong predictors of patient outcome.	in vivo research	50 patients with COVID-19 (36% female)	Transcriptomic		M, S	Systemic	NP swab
132	32788292	Systems biological assessment of immunity to mild versus severe COVID-19 infection in humans.	Phenotypes	Severity profiles	Arunachalam PS	Science	2020	Gene Expression Omnibus (GEO)	Used a systems biological approach [mass cytometry and single-cell transcriptomics of leukocytes, transcriptomics of bulk peripheral blood mononuclear cells (PBMCs), and multiplex analysis of cytokines in plasma] to analyze the immune response	Multiomics	76 COVID-19 patients and 69 age- and sex-matched healthy controls from Hong Kong and Atlanta, Georgia, United States.	Multi-omics	SARS-CoV-2 infection results in a spatial dichotomy in the innate immune response, characterized by suppression of peripheral innate immunity in the face of proinflammatory responses that have been reported in the lungs . Furthermore, there is a temporal shift in the cytokine response from an early but transient type I IFN response to a proinflammatory response during the later and more severe st…	M,S	Cardiocircular systems		PBMC
133	/pubmed/32780218	A human circulating immune cell landscape in aging and COVID-19.	Phenotypes	Severity profiles	Zheng Y	Protein Cell.	2020		to characterize the properties of peripheral blood mononuclear cells (PBMCs) in young and old adults and to explore how age influenced the capacity for recovery and prognosis of COVID-19 infection, to better understanding the influence of immune dysregulation in aging and infection,			Single cell	The immune cell landscape was reprogrammed with age and was characterized by T cell polarization from naive and memory cells to effector, cytotoxic, exhausted and regulatory cells, along with increased late natural killer cells, age-associated B cells, inflammatory monocytes and age-associated dendritic cells. The expression of genes implicated in coronavirus susceptibility, was upregulated in a …	M S		Blood
134	PMID: 33298875	Initial whole-genome sequencing and analysis of the host genetic contribution to COVID-19 severity and susceptibility	Phenotypes	Severity Profiles	Wang F	Cell Discov.	2020 Nov		To analyze the association between the genetic variants in COVID19 patients’ genome and their disease progression	in vivo research	332 hospitalized patients	whole-genome sequencing		A, M, S	Systemic	Blood
135	33203833	Immune suppression in the early stage of COVID-19 disease	Phenotypes	severity profiles	Tian W	Nat Commun.	2020 Nov	UNIPROT; SARS-CoV-2 Uniprot; Genontology; iProX	application of mass spectrometry technology to perform quantitative proteomics analysis of urine samples from COVID-19 patients and healthy controls and non-COVID-19 pneumonia patients.	in vivo research	urines from 14 patients who tested positive for nasopharyngeal swab real-time PCR for SARS-CoV-2 infections, six males and eight females with ages ranging from 30 to 77. We subdivided the 14 COVID-19 patients into nine with moderate disease type and five with severe disease type. The two control groups were 13 non-COVID-19 pneumonia patients and 10 healthy people.	Proteomics	A large number of proteins associated with the immune response and complement were down-regulated; • Most of the upregulated proteins are involved in the complement and coagulation cascades, natural killer cell-mediated cytotoxicity, and platelet activation.	S	Urogenital	urine
136	32981365	Clinical and Proteomic Correlates of Plasma ACE2 (Angiotensin-Converting Enzyme 2) in Human Heart Failure	Phenotypes	severity profiles	Chirinos JA	Hypertension	2020 Nov	UNIPROT	To assess the clinical and proteomic correlates of plasma ACE2 levels in human HF.	in vivo research	Plasma samples and data from participants enrolled in the PHFS (Penn Heart Failure Study). The PHFS was a prospective cohort study of ambulatory patients with chronic HF recruited between 2003 and 2011 at the University of Pennsylvania (Philadelphia, PA), Case Western Reserve University (Cleveland, OH), and the University of Wisconsin (Madison, WI)	Proteomics	Lower levels of plasma ACE2 were significantly associated with older age, male sex, history of diabetes mellitus, lower estimated glomerular filtration rate.	S	Cardiocircular systems	Blood cells	serum
137	PMID: 33558857	Proteomic investigation reveals dominant alterations of neutrophil degranulation and mRNA translation pathways in patients with COVID-19	Phenotypes	Severity Profiles	Bankar R.	iScience.	2021 March		to study the host response by employing simple extraction strategies.	in vivo research	comprehensive proteomics-based investigation of nasopharyngeal swab samples from patients with COVID-19	Proteomic		S	URTI	NP swab
138	PMID: 33376242	In‑depth blood proteome profiling analysis revealed distinct functional characteristics of plasma proteins between severe and non‑severe COVID‑19 patients	Phenotypes	Severity Profiles	Park J	Sci Rep	2020 Dec		to reveal proteins differentially expressed depending on the severity of COVID-19	in vivo research	eight COVID-19 patients	Proteomic		S	Systemic	Sera and plasma
139	/pubmed/32448590	Marked Up-Regulation of ACE2 in Hearts of Patients With Obstructive Hypertrophic Cardiomyopathy: Implications for SARS-CoV-2-Mediated COVID-19.	Phenotypes	severity profiles and localization	Bos JM	Mayo Clin Proc	2020		To explore the transcriptomic differences between patients with hypertrophic cardiomyopathy (HCM) and controls,		case control study	Transcriptomics	Overall, 22% of the transcriptome (8443 of 37,846 genes) was expressed differentially between HCM and control tissues. Analysis by genotype revealed that gene expression changes were similar among genotypic subgroups of HCM, with only 4% (1502 of 37,846) to 6% (2336 of 37,846) of the transcriptome exhibiting differential expression between genotypic subgroups. The qRT-PCR confirmed differential e…	S	Hearth	cardiac tissue
140	33160965	Altered Intestinal ACE2 Levels Are Associated With Inflammation, Severe Disease, and Response to Anti-Cytokine Therapy in Inflammatory Bowel Disease	Phenotypes		Potdar AA	Gastroenterology.	2021 Feb
141	PMID: 33038424;	SARS-CoV-2 receptor networks in diabetic and COVID-19-associated kidney disease.	Phenotypes		Menon R,	Kidney Int.	2020 Dec
142	32669391	ARS-CoV-2 Infections and ACE2: Clinical Outcomes Linked With Increased Morbidity and Mortality in Individuals With Diabetes.	Phenotypes		Obukhov AG	Diabetes	2020 Sep		Individuals with diabetes suffering from coronavirus disease 2019 (COVID-19) exhibit increased morbidity and mortality compared with individuals without diabetes. The dysregulated RAS, in particular, the global loss of ACE2, proposes as a unifying mechanism that could lead to the increased risk of morbidity and mortality in individuals with diabetes presenting with COVID-19.		Dysregulated renin-angiotensin system (RAS) in patients SARS-Cov-2 and diabetes .		Hypothesis that reduced ACE2 could result in clinical deterioration in COVID-19 patients with diabetes via aggravating Ang-II–dependent pathways and partly driving not only lung but also bone marrow and gastrointestinal pathology. In addition to systemic RAS, the pathophysiological response of the local RAS within the intestinal epithelium involves mechanisms distinct from that of RAS in the lung…	s
143	PMID: 32833058	Various Facets of Pathogenic Lipids in Infectious Diseases: Exploring Virulent Lipid-Host Interactome and Their Druggability.	Phenotypes		Dadhich R	J Membr Biol.	2020 Oct
144	28831119	Altered Lipid Metabolism in Recovered SARS Patients Twelve Years after Infection	Phenotypes		Wu Q	Sci Rep	2017 Aug	Vanted; KEEG	metabolomics based on ultra-high-performance liquid chromatography-mass spectrometry (UPLC-MS) and gas chromatography-mass spectrometry (GC-MS) was adopted to assess the comprehensive metabolite profile of serum or urine samples from SARS patients 12 years following their clinical recovery	in vivo research	25 recovered SARS patients were recruited 12 years after infection. Clinical questionnaire responses and examination findings indicated that the patients had experienced various diseases, including lung susceptibility to infections, tumors, cardiovascular disorders, and abnormal glucose metabolism. As compared to healthy controls, metabolomic analyses identified significant differences in the ser…	Metabolomics	It was observed that the recovered SARS patients were affected by various serum metabolic disorders predominantly associated with lipid metabolism, including hyperlipidemia (HL), cardiovascular abnormality (CVA), and abnormal glucose metabolism (AGM).	S			serum/urine
145	PMID: 33596592	Plasma metabolomic profiling of patients recovered from COVID-19 with pulmonary sequelae 3 months after discharge	Phenotypes	Severity Profiles	Xu J	Clin Infect Dis	2021 Feb		To determine the metabolomic profile of circulating plasma from COVID-19 survivors with pulmonary sequelae 3 months after discharge	in vivo research	a random, outcome-stratified case-control (103 recovered COVID-19 patients and 27 healthy donors)	Metabolomic		S	Systemic	Plasma
146	/pubmed/32559180	COVID-19 infection alters kynurenine and fatty acid metabolism, correlating with IL-6 levels and renal status	Pathways/Phenotypes	Plasma	Thomas T	JCI Insight.	2020	Supplementary materials	To investigate metabolic effects of SARS-CoV-2 infection	Research article	serum metabolites of patients with COVID-19 (n = 33; diagnosed by nucleic acid testing), as compared with COVID-19–negative controls (n = 16).	metabolomics	altered tryptophan metabolism into the kynurenine pathway, which regulates inflammation and immunity. Changes in tryptophan metabolism correlated with interleukin-6 (IL-6) levels. Widespread dysregulation of nitrogen metabolism, with altered levels of most amino acids, along with increased markers of oxidant stress (e.g., methionine sulfoxide, cystine), proteolysis, and renal dysfunction (e.g., c…	ALL	Systemic	Serum
